# Supplementary material for: Synopsis of the myrmecophilous genus Ecitonides Wasmann (Coleoptera, Staphylinidae, Paederinae), with description of two new species from Brazil
Source: Zookeys. 2026 Jan 30;1267:283–314. doi: 10.3897/zookeys.1267.175767 (PMC12881917; doi:10.3897/zookeys.1267.175767)
Supplement: XML Treatment for Ecitonides [file zookeys.1267.175767-treatment1.xml]

<!DOCTYPE tp:taxon-treatment
  PUBLIC "-//TaxonX//DTD Taxonomic Treatment Publishing DTD v0 20100105//EN" "tax-treatment-NSO.dtd">
<tp:taxon-treatment xmlns:tp="http://www.plazi.org/taxpub"><tp:treatment-meta><kwd-group><label>Taxon classification</label><kwd>
                <named-content content-type="kingdom">Animalia</named-content>
              </kwd><kwd>
                <named-content content-type="order">Coleoptera</named-content>
              </kwd><kwd>
                <named-content content-type="family">Staphylinidae</named-content>
              </kwd></kwd-group><mixed-citation publication-type="journal"><person-group><name><surname>Montanhini</surname><given-names>Amanda</given-names></name><name><surname>Żyła</surname><given-names>Dagmara</given-names></name><name><surname>Biffi</surname><given-names>Gabriel</given-names></name></person-group><article-title>Synopsis of the myrmecophilous genus <italic><tp:taxon-name><tp:taxon-name-part taxon-name-part-type="genus" reg="Ecitonides">Ecitonides</tp:taxon-name-part></tp:taxon-name></italic> Wasmann (<tp:taxon-name><tp:taxon-name-part taxon-name-part-type="order" reg="Coleoptera">Coleoptera</tp:taxon-name-part></tp:taxon-name>, <tp:taxon-name><tp:taxon-name-part taxon-name-part-type="family" reg="Staphylinidae">Staphylinidae</tp:taxon-name-part></tp:taxon-name>, <tp:taxon-name><tp:taxon-name-part taxon-name-part-type="subfamily" reg="Paederinae">Paederinae</tp:taxon-name-part></tp:taxon-name>), with description of two new species from Brazil</article-title><source>Zookeys</source><day>30</day><month>01</month><year>2026</year><volume>1267</volume><fpage>283</fpage><lpage>314</lpage><pub-id pub-id-type="doi">10.3897/zookeys.1267.175767</pub-id></mixed-citation></tp:treatment-meta><tp:nomenclature><tp:taxon-name><object-id xmlns:xlink="http://www.w3.org/1999/xlink" content-type="arpha" xlink:type="simple">21893A8A-796E-50C1-BC2D-0A1D177B3DD7</object-id>
              <tp:taxon-name-part taxon-name-part-type="genus" reg="Ecitonides">Ecitonides</tp:taxon-name-part>
            </tp:taxon-name><tp:taxon-authority>Wasmann, 1894</tp:taxon-authority><xref ref-type="fig" rid="F1">Figs 1</xref><xref ref-type="fig" rid="F2">, 2</xref><xref ref-type="fig" rid="F3">, 3</xref><xref ref-type="fig" rid="F4">, 4</xref><xref ref-type="fig" rid="F5">, 5</xref><xref ref-type="fig" rid="F6">, 6</xref><xref ref-type="fig" rid="F7">, 7</xref><xref ref-type="fig" rid="F8">, 8</xref><xref ref-type="fig" rid="F9">, 9</xref><xref ref-type="fig" rid="F10">, 10</xref><xref ref-type="fig" rid="F11">, 11</xref><xref ref-type="fig" rid="F12">, 12</xref><xref ref-type="fig" rid="F13">, 13</xref><xref ref-type="fig" rid="F14">, 14</xref><xref ref-type="fig" rid="F15">, 15</xref><tp:nomenclature-citation-list><tp:nomenclature-citation><tp:taxon-name>
                  <tp:taxon-name-part taxon-name-part-type="genus" reg="Ecitonides">Ecitonides</tp:taxon-name-part>
                </tp:taxon-name><comment> Wasmann, 1894: 212 (original description). <xref ref-type="bibr" rid="B23">Wasmann 1900</xref>: 248; 1909: 182 (identification key); <xref ref-type="bibr" rid="B5">Blackwelder 1944</xref>: 128 (catalog); <xref ref-type="bibr" rid="B7">Borgmeier 1949</xref>: 121 (notes, redescription, and identification key); <xref ref-type="bibr" rid="B19">Seevers 1965</xref>: 317 (systematics); <xref ref-type="bibr" rid="B2">Asenjo et al. 2013</xref>: 280; 2019: 279 (catalog); <xref ref-type="bibr" rid="B12">Jenkins Shaw et al. 2023</xref>: 191 (phylogeny, identification key).</comment></tp:nomenclature-citation></tp:nomenclature-citation-list></tp:nomenclature><tp:treatment-sec sec-type="Type species" id="SECID0ESHAE"><title>Type species.</title><p><italic><tp:taxon-name><tp:taxon-name-part taxon-name-part-type="genus" reg="Ecitonides">Ecitonides</tp:taxon-name-part> <tp:taxon-name-part taxon-name-part-type="species" reg="tuberculosus">tuberculosus</tp:taxon-name-part></tp:taxon-name></italic> Wasmann, 1894 (by monotypy).</p></tp:treatment-sec><tp:treatment-sec sec-type="Emended diagnosis" id="SECID0EFIAE"><title>Emended diagnosis.</title><p>In addition to the diagnosis provided by <xref ref-type="bibr" rid="B19">Seevers (1965)</xref>, species of <italic><tp:taxon-name><tp:taxon-name-part taxon-name-part-type="genus" reg="Ecitonides">Ecitonides</tp:taxon-name-part></tp:taxon-name></italic> can be recognized by their robust body with dense, tuberculate sculpture, elongate head, stout appendages with a constriction on protibiae followed by a comb of golden setae, and the last abdominal segments with a tuft of long, black setae. <italic><tp:taxon-name><tp:taxon-name-part taxon-name-part-type="genus" reg="Ecitonides">Ecitonides</tp:taxon-name-part></tp:taxon-name></italic> can be distinguished from the morphologically similar genera <italic><tp:taxon-name><tp:taxon-name-part taxon-name-part-type="genus" reg="Bolbophites">Bolbophites</tp:taxon-name-part></tp:taxon-name></italic> and <italic><tp:taxon-name><tp:taxon-name-part taxon-name-part-type="genus" reg="Synecitonides">Synecitonides</tp:taxon-name-part></tp:taxon-name></italic> by wider, feebly converging posterior head margin with rounded angles, and by the head and pronotum with larger, asymmetrical, densely distributed setigerous tubercles (the other genera with smaller, regularly arranged or absent tubercles).</p></tp:treatment-sec><tp:treatment-sec sec-type="Description" id="SECID0ELJAE"><title>Description.</title><p>Male.</p><p><bold><italic>Head</italic></bold>: elongate, ~ 1.5–3.0× longer than wide, oblong or rectangular; postocular region elongate, with lateral margins weakly converging posteriorly; dorsal surface entirely covered with tubercles, sometimes sparse, ventrally with or without tubercles. Eyes large or reduced, reniform, with short setae between ommatidia. Antennae (Fig. <xref ref-type="fig" rid="F9">9A–G</xref>) with 11 antennomeres, approximately same length or longer than head; antennomeres evenly pubescent; scape as long as antennomeres 2–4, 2–5 or 2–6 combined, with external or internal lateral margin sinuate, with one or two emarginations at apex; antennomeres 2–5 longer than wide, 6–9 either longer than wide or transverse, antennomere 11 longer than wide, apex tapering, often acute. Clypeus (<abbrev xmlns:xlink="http://www.w3.org/1999/xlink" xlink:title="Clypeus" id="ABBRID0E2JAE" xlink:type="simple">clp</abbrev>) (Fig. <xref ref-type="fig" rid="F10">10A, B</xref>) transverse and membranous, sometimes bearing one pair of long, distal setae. Labrum (Fig. <xref ref-type="fig" rid="F10">10</xref>) well sclerotized, transverse, with anterior margin laterally emarginate (<abbrev xmlns:xlink="http://www.w3.org/1999/xlink" xlink:title="laterally emarginate" id="ABBRID0EHKAE" xlink:type="simple">l.e</abbrev>), bearing long setae; anterior margin with 2–5 denticles (m.dt), with 4–6 longer setae, and one pair of smaller medial setae on either side of median denticle. Mandibles (Fig. <xref ref-type="fig" rid="F11">11E</xref>) asymmetrical, wider at base, narrowing apically, with one long lateral seta, one or two teeth and pore-like structures randomly distributed dorsally; prostheca (<abbrev xmlns:xlink="http://www.w3.org/1999/xlink" xlink:title="prostheca" id="ABBRID0EPKAE" xlink:type="simple">ps</abbrev>) reduced, restricted to basal portion, longer than wide, with thick setae at apex. Maxilla (Fig. <xref ref-type="fig" rid="F11">11A</xref>) with cardo elongate, dilated at apex; stipes (<abbrev xmlns:xlink="http://www.w3.org/1999/xlink" xlink:title="stipes" id="ABBRID0EXKAE" xlink:type="simple">st</abbrev>) longer than wide, basistipes and ditistipes of subequal size; galea (<abbrev xmlns:xlink="http://www.w3.org/1999/xlink" xlink:title="galea" id="ABBRID0E2KAE" xlink:type="simple">gal</abbrev>) and lacinia (<abbrev xmlns:xlink="http://www.w3.org/1999/xlink" xlink:title="lacinia" id="ABBRID0E6KAE" xlink:type="simple">lac</abbrev>) stout and with distal lobe truncate, with densely setose comb, bearing multiple pore-like structures. Maxillary palpi (mx.p) with palpomere 1 short and longer than wide, glabrous; palpomere 2 longer than wide, wider apically, ~ 2× as long as 1, shorter than 3; palpomere 3 longest, fusiform, and densely setose; palpomere 4 shortest, aciculate, and glabrous. Labium (Fig. <xref ref-type="fig" rid="F11">11B</xref>), mentum and submentum separated by suture; prementum (p.m) longer than wide, with one M-shaped carina; ligula (<abbrev xmlns:xlink="http://www.w3.org/1999/xlink" xlink:title="ligula" id="ABBRID0EHLAE" xlink:type="simple">lig</abbrev>) acute, with central sclerite; mentum transverse or trapezoidal, with one pair of long posterior setae, one pair of smaller lateral setae on each side and one basal row of smaller pores, larger pores in middle and multiple pores of variable sizes laterally near middle; submentum triangular, with anterior margins projected, fused with gula, with one pair of distal setae. Labial palpi (<abbrev xmlns:xlink="http://www.w3.org/1999/xlink" xlink:title="Labial palpi" id="ABBRID0ELLAE" xlink:type="simple">l.p</abbrev>) with palpomere 1 longer than wide, glabrous; palpomere 2 slightly widened medially, with few long apical setae; palpomere 3 small and aciculate, ~ 1/2 width of palpomere 2, glabrous. Gular sutures contiguous but not fused. Neck distinctive, 1/4 of head width.</p><fig id="F1" position="float" orientation="portrait"><object-id xmlns:xlink="http://www.w3.org/1999/xlink" content-type="doi" xlink:type="simple">10.3897/zookeys.1267.175767.figure1</object-id><object-id xmlns:xlink="http://www.w3.org/1999/xlink" content-type="arpha" xlink:type="simple">949B1173-9F2C-589D-81D4-1F4F94C465A9</object-id><label>Figure 1.</label><caption><p><italic><tp:taxon-name><tp:taxon-name-part taxon-name-part-type="genus" reg="Ecitonides">Ecitonides</tp:taxon-name-part> <tp:taxon-name-part taxon-name-part-type="species" reg="brevicornis">brevicornis</tp:taxon-name-part></tp:taxon-name></italic> Wasmann, 1900. <bold>A, B</bold>. Lectotype (<named-content xmlns:xlink="http://www.w3.org/1999/xlink" content-type="dwc:institutional_code" xlink:title="Sao Paulo, Museu de Zoologia da Universidade de Sao Paulo" xlink:href="https://scientific-collections.gbif.org/institution/571a17f5-b06d-4fc8-8c74-a18ff480b304" xlink:type="simple">MZSP</named-content> 27202); <bold>A</bold>. Dorsal habitus; <bold>B</bold>. Labels; <bold>C. D</bold>. Dorsal and ventral habitus of a non-type specimen from Borgmeier’s collection (<named-content xmlns:xlink="http://www.w3.org/1999/xlink" content-type="dwc:institutional_code" xlink:title="Sao Paulo, Museu de Zoologia da Universidade de Sao Paulo" xlink:href="https://scientific-collections.gbif.org/institution/571a17f5-b06d-4fc8-8c74-a18ff480b304" xlink:type="simple">MZSP</named-content> 21489). Scale bar: 2.0 mm.</p></caption><graphic xmlns:xlink="http://www.w3.org/1999/xlink" xlink:href="zookeys-1267-283_article-175767__-g001.jpg" id="oo_1521638.jpg" position="float" orientation="portrait" xlink:type="simple"><uri content-type="original_file" xlink:type="simple">https://binary.pensoft.net/fig/1521638</uri></graphic></fig><fig id="F2" position="float" orientation="portrait"><object-id xmlns:xlink="http://www.w3.org/1999/xlink" content-type="doi" xlink:type="simple">10.3897/zookeys.1267.175767.figure2</object-id><object-id xmlns:xlink="http://www.w3.org/1999/xlink" content-type="arpha" xlink:type="simple">C4ACC3DE-B301-54C5-8043-5716AA35C225</object-id><label>Figure 2.</label><caption><p><italic><tp:taxon-name><tp:taxon-name-part taxon-name-part-type="genus" reg="Ecitonides">Ecitonides</tp:taxon-name-part> <tp:taxon-name-part taxon-name-part-type="species" reg="colossus">colossus</tp:taxon-name-part></tp:taxon-name></italic> sp. nov., holotype (<named-content xmlns:xlink="http://www.w3.org/1999/xlink" content-type="dwc:institutional_code" xlink:title="Sao Paulo, Museu de Zoologia da Universidade de Sao Paulo" xlink:href="https://scientific-collections.gbif.org/institution/571a17f5-b06d-4fc8-8c74-a18ff480b304" xlink:type="simple">MZSP</named-content> 44073). <bold>A</bold>. Dorsal habitus; <bold>B</bold>. Ventral habitus; <bold>C</bold>. Head and thorax, lateral view; <bold>D</bold>. Labels. Scale bar: 2.0 mm.</p></caption><graphic xmlns:xlink="http://www.w3.org/1999/xlink" xlink:href="zookeys-1267-283_article-175767__-g002.jpg" id="oo_1521639.jpg" position="float" orientation="portrait" xlink:type="simple"><uri content-type="original_file" xlink:type="simple">https://binary.pensoft.net/fig/1521639</uri></graphic></fig><fig id="F3" position="float" orientation="portrait"><object-id xmlns:xlink="http://www.w3.org/1999/xlink" content-type="doi" xlink:type="simple">10.3897/zookeys.1267.175767.figure3</object-id><object-id xmlns:xlink="http://www.w3.org/1999/xlink" content-type="arpha" xlink:type="simple">60472CEC-C23D-5A91-A671-8A88C042DAFF</object-id><label>Figure 3.</label><caption><p><italic><tp:taxon-name><tp:taxon-name-part taxon-name-part-type="genus" reg="Ecitonides">Ecitonides</tp:taxon-name-part> <tp:taxon-name-part taxon-name-part-type="species" reg="fraterculus">fraterculus</tp:taxon-name-part></tp:taxon-name></italic> Borgmeier, 1959, holotype (<named-content xmlns:xlink="http://www.w3.org/1999/xlink" content-type="dwc:institutional_code" xlink:title="Sao Paulo, Museu de Zoologia da Universidade de Sao Paulo" xlink:href="https://scientific-collections.gbif.org/institution/571a17f5-b06d-4fc8-8c74-a18ff480b304" xlink:type="simple">MZSP</named-content> 00528). <bold>A</bold>. Dorsal habitus; <bold>B</bold>. Ventral habitus; <bold>C</bold>. Labels. Scale bar: 2.0 mm.</p></caption><graphic xmlns:xlink="http://www.w3.org/1999/xlink" xlink:href="zookeys-1267-283_article-175767__-g003.jpg" id="oo_1521640.jpg" position="float" orientation="portrait" xlink:type="simple"><uri content-type="original_file" xlink:type="simple">https://binary.pensoft.net/fig/1521640</uri></graphic></fig><p><bold><italic>Thorax</italic></bold>: pronotum shorter or nearly as long as head, longer than wide, subconical, trapezoidal or hexagonal, laterally and posteriorly sinuate due to tuberculate sculpture, anteriorly feebly sinuate; surface covered with rows of tubercles of variable sizes, forming slightly to strongly prominent median line. Prosternum with tubercles or with distinctive texture if tubercles absent; furcasternum triangular, with sharp longitudinal carina in middle, longer than tip of postprocoxal process, not reaching mesoventrite. Meso- and metaventrite with or without tubercles. Elytra wider or as wide as pronotum, each elytron with 3–5 rows of tubercles, laterally and posteriorly sinuate due to tuberculate sculpture; humeri slightly projected anteriorly. Membranous wings well developed. Legs stout, relatively long, covered with small tubercles and short, thick setae; prothoracic trochantins large, triangular and well exposed; coxae contiguous; procoxae subconical and projected, mesocoxae rounded, and metacoxae trapezoid and projected; femora enlarged, outer margins slightly convex, profemora with or without small dilatation near middle; protibiae with comb of golden setae on inner margin and one single longer seta (Fig. <xref ref-type="fig" rid="F14">14D</xref>), with small excavation near middle; mesotibiae with comb of golden setae, smaller and less dense than in protibiae; metatibiae with apical ctenidium on external side; tarsi 5-segmented (Fig. <xref ref-type="fig" rid="F9">9H–N</xref>), tarsomeres covered with long, golden setae dorsally, with or without long setae ventrally, with or without one dorsal median carina; tarsomere 1 nearly same size or longer than 2–4 combined, transverse or longer than wide; 2–4 subequal or slightly decreasing in size, transverse or longer than wide; tarsomere 5 longest, cylindrical, apically dilated, as long as or longer than 1–4 combined; claws long and unciform, with one basal tooth.</p><p><bold><italic>Abdomen</italic></bold>: robust, narrowed towards apex, segments VII and VIII much narrower than others. Segments III–VI with pair of paratergites and VII with single paratergite on each side. Tergites III–VI and paratergites of III and IV with or without tubercles; VII with posterior margin straight, covered with small, thick setae; VIII posteriorly U-shaped and densely covered with short setae; IX and X with conspicuous tuft of long setae. Sternites III–VI with or without tubercles, with or without ridges extending beyond posterior margin; VII with posterior margin weakly emarginate medially and setose (Fig. <xref ref-type="fig" rid="F12">12A, B</xref>); VIII with deep U-shaped emargination (Fig. <xref ref-type="fig" rid="F12">12D, F</xref>); IX longer than wide with thick, apical setae (Fig. <xref ref-type="fig" rid="F12">12C</xref>). <bold>Aedeagus</bold> (Fig. <xref ref-type="fig" rid="F13">13</xref>) with median lobe varying from slender and slightly flattened to short and stout, bulbous at base, with narrow to truncate dorsal strut near foramen; apex of median lobe narrow and pointed or feebly rounded, internal sac with spine-like setae, laterally curved. Parameres absent.</p><p><bold>Female</bold>. Similar to male, except for posterior margin of sternite VII straight and posterior margin of sternite VIII without deep emargination (Fig. <xref ref-type="fig" rid="F12">12B, E</xref>).</p></tp:treatment-sec><tp:treatment-sec sec-type="Measurements" id="SECID0EUQAE"><title>Measurements.</title><p><abbrev xmlns:xlink="http://www.w3.org/1999/xlink" xlink:title="Total body length" id="ABBRID0E1QAE" xlink:type="simple">TL</abbrev> = 5.0–12.0.</p></tp:treatment-sec><tp:treatment-sec sec-type="Distribution" id="SECID0E5QAE"><title>Distribution.</title><p><italic><tp:taxon-name><tp:taxon-name-part taxon-name-part-type="genus" reg="Ecitonides">Ecitonides</tp:taxon-name-part></tp:taxon-name></italic> is restricted to South America, recorded in Argentina, Brazil, French Guiana, Paraguay, Peru, and Suriname (Table <xref ref-type="table" rid="T1">1</xref>, Fig. <xref ref-type="fig" rid="F15">15</xref>).</p><table-wrap id="T1" position="float" orientation="portrait"><label>Table 1.</label><caption><p>Checklist of geographical records of <italic><tp:taxon-name><tp:taxon-name-part taxon-name-part-type="genus" reg="Ecitonides">Ecitonides</tp:taxon-name-part></tp:taxon-name></italic> species and their ant hosts species.</p></caption><table><tbody><tr><th rowspan="1" colspan="1">
                      <bold>Species</bold>
                    </th><th rowspan="1" colspan="1">
                      <bold>Hosts</bold>
                    </th><th rowspan="1" colspan="1">
                      <bold>Records (Country<sup>1</sup>: provinces/ states/ department<sup>2</sup>)</bold>
                    </th><th rowspan="1" colspan="1">
                      <bold>References</bold>
                    </th></tr><tr><td rowspan="1" colspan="1">
                      <italic>
                        <tp:taxon-name><tp:taxon-name-part taxon-name-part-type="genus" reg="Ecitonides">E.</tp:taxon-name-part> <tp:taxon-name-part taxon-name-part-type="species" reg="tuberculosus">tuberculosus</tp:taxon-name-part></tp:taxon-name>
                      </italic>
                    </td><td rowspan="1" colspan="1">
                      <italic>
                        <tp:taxon-name><tp:taxon-name-part taxon-name-part-type="genus" reg="Labidus">L.</tp:taxon-name-part> <tp:taxon-name-part taxon-name-part-type="species" reg="praedator">praedator</tp:taxon-name-part></tp:taxon-name>
                      </italic>
                    </td><td rowspan="1" colspan="1">ARG: AR-N; BRA: MG, RJ, SC, SP; PRY: PY-3</td><td rowspan="1" colspan="1"><xref ref-type="bibr" rid="B22">Wasmann 1894</xref>, <xref ref-type="bibr" rid="B24">1909</xref>; <xref ref-type="bibr" rid="B7">Borgmeier 1949</xref>; <xref ref-type="bibr" rid="B2">Asenjo et al. 2013</xref>; new data</td></tr><tr><td rowspan="1" colspan="1">
                      <italic>
                        <tp:taxon-name><tp:taxon-name-part taxon-name-part-type="genus" reg="Ecitonides">E.</tp:taxon-name-part> <tp:taxon-name-part taxon-name-part-type="species" reg="longiceps">longiceps</tp:taxon-name-part></tp:taxon-name>
                      </italic>
                    </td><td rowspan="1" colspan="1">
                      <italic>
                        <tp:taxon-name><tp:taxon-name-part taxon-name-part-type="genus" reg="Labidus">L.</tp:taxon-name-part> <tp:taxon-name-part taxon-name-part-type="species" reg="coecus">coecus</tp:taxon-name-part></tp:taxon-name>
                      </italic>
                    </td><td rowspan="1" colspan="1">BRA: SC</td><td rowspan="1" colspan="1"><xref ref-type="bibr" rid="B23">Wasmann 1900</xref>; <xref ref-type="bibr" rid="B2">Asenjo et al. 2013</xref></td></tr><tr><td rowspan="1" colspan="1">
                      <italic>
                        <tp:taxon-name><tp:taxon-name-part taxon-name-part-type="genus" reg="Ecitonides">E.</tp:taxon-name-part> <tp:taxon-name-part taxon-name-part-type="species" reg="brevicornis">brevicornis</tp:taxon-name-part></tp:taxon-name>
                      </italic>
                    </td><td rowspan="1" colspan="1">
                      <italic>
                        <tp:taxon-name><tp:taxon-name-part taxon-name-part-type="genus" reg="Labidus">L.</tp:taxon-name-part> <tp:taxon-name-part taxon-name-part-type="species" reg="praedator">praedator</tp:taxon-name-part></tp:taxon-name>
                      </italic>
                    </td><td rowspan="1" colspan="1">BRA: GO, ES, RJ, SP, SC</td><td rowspan="1" colspan="1"><xref ref-type="bibr" rid="B23">Wasmann 1900</xref>; <xref ref-type="bibr" rid="B7">Borgmeier 1949</xref>; <xref ref-type="bibr" rid="B2">Asenjo et al. 2013</xref>; new data</td></tr><tr><td rowspan="1" colspan="1">
                      <italic>
                        <tp:taxon-name><tp:taxon-name-part taxon-name-part-type="genus" reg="Ecitonides">E.</tp:taxon-name-part> <tp:taxon-name-part taxon-name-part-type="species" reg="verrucosus">verrucosus</tp:taxon-name-part></tp:taxon-name>
                      </italic>
                    </td><td rowspan="1" colspan="1">
                      <italic>
                        <tp:taxon-name><tp:taxon-name-part taxon-name-part-type="genus" reg="Labidus">L.</tp:taxon-name-part> <tp:taxon-name-part taxon-name-part-type="species" reg="coecus">coecus</tp:taxon-name-part></tp:taxon-name>
                      </italic>
                    </td><td rowspan="1" colspan="1">ARG: AR-N; BRA: GO</td><td rowspan="1" colspan="1"><xref ref-type="bibr" rid="B9">Bruch 1933</xref>; <xref ref-type="bibr" rid="B7">Borgmeier 1949</xref>; <xref ref-type="bibr" rid="B2">Asenjo et al. 2013</xref>; new data</td></tr><tr><td rowspan="1" colspan="1">
                      <italic>
                        <tp:taxon-name><tp:taxon-name-part taxon-name-part-type="genus" reg="Ecitonides">E.</tp:taxon-name-part> <tp:taxon-name-part taxon-name-part-type="species" reg="spectabilis">spectabilis</tp:taxon-name-part></tp:taxon-name>
                      </italic>
                    </td><td rowspan="1" colspan="1"><italic><tp:taxon-name><tp:taxon-name-part taxon-name-part-type="genus" reg="Nomamyrmex">N.</tp:taxon-name-part> <tp:taxon-name-part taxon-name-part-type="species" reg="esenbeckii">esenbeckii</tp:taxon-name-part></tp:taxon-name></italic>; <italic><tp:taxon-name><tp:taxon-name-part taxon-name-part-type="genus" reg="Nomamyrmex">N.</tp:taxon-name-part> <tp:taxon-name-part taxon-name-part-type="species" reg="hartiigi">hartiigi</tp:taxon-name-part></tp:taxon-name></italic></td><td rowspan="1" colspan="1">BRA: GO, MG, SP</td><td rowspan="1" colspan="1"><xref ref-type="bibr" rid="B6">Borgmeier 1932</xref>, <xref ref-type="bibr" rid="B7">1949</xref>; <xref ref-type="bibr" rid="B2">Asenjo et al. 2013</xref>; new data</td></tr><tr><td rowspan="1" colspan="1">
                      <italic>
                        <tp:taxon-name><tp:taxon-name-part taxon-name-part-type="genus" reg="Ecitonides">E.</tp:taxon-name-part> <tp:taxon-name-part taxon-name-part-type="species" reg="fraterculus">fraterculus</tp:taxon-name-part></tp:taxon-name>
                      </italic>
                    </td><td rowspan="1" colspan="1">
                      <italic>
                        <tp:taxon-name><tp:taxon-name-part taxon-name-part-type="genus" reg="Labidus">L.</tp:taxon-name-part> <tp:taxon-name-part taxon-name-part-type="species" reg="praedator">praedator</tp:taxon-name-part></tp:taxon-name>
                      </italic>
                    </td><td rowspan="1" colspan="1">BRA: AP</td><td rowspan="1" colspan="1"><xref ref-type="bibr" rid="B8">Borgmeier 1959</xref>; new data</td></tr><tr><td rowspan="1" colspan="1">
                      <italic>
                        <tp:taxon-name><tp:taxon-name-part taxon-name-part-type="genus" reg="Ecitonides">E.</tp:taxon-name-part> <tp:taxon-name-part taxon-name-part-type="species" reg="volans">volans</tp:taxon-name-part></tp:taxon-name>
                      </italic>
                    </td><td rowspan="1" colspan="1">Unknown</td><td rowspan="1" colspan="1">GUF; PER: PE-HUC</td><td rowspan="1" colspan="1">
                      <xref ref-type="bibr" rid="B4">Assing 2012</xref>
                    </td></tr><tr><td rowspan="1" colspan="1">
                      <italic>
                        <tp:taxon-name><tp:taxon-name-part taxon-name-part-type="genus" reg="Ecitonides">E.</tp:taxon-name-part> <tp:taxon-name-part taxon-name-part-type="species" reg="soesilae">soesilae</tp:taxon-name-part></tp:taxon-name>
                      </italic>
                    </td><td rowspan="1" colspan="1">Unknown</td><td rowspan="1" colspan="1">SUR</td><td rowspan="1" colspan="1">
                      <xref ref-type="bibr" rid="B13">Makhan 2021</xref>
                    </td></tr><tr><td rowspan="1" colspan="1">
                      <italic>
                        <tp:taxon-name><tp:taxon-name-part taxon-name-part-type="genus" reg="Ecitonides">E.</tp:taxon-name-part> <tp:taxon-name-part taxon-name-part-type="species" reg="constanceae">constanceae</tp:taxon-name-part></tp:taxon-name>
                      </italic>
                    </td><td rowspan="1" colspan="1">Unknown</td><td rowspan="1" colspan="1">PER: PE-MDD</td><td rowspan="1" colspan="1">
                      <xref ref-type="bibr" rid="B12">Jenkins Shaw et al. 2023</xref>
                    </td></tr><tr><td rowspan="1" colspan="1"><italic><tp:taxon-name><tp:taxon-name-part taxon-name-part-type="genus" reg="Ecitonides">E.</tp:taxon-name-part> <tp:taxon-name-part taxon-name-part-type="species" reg="colossus">colossus</tp:taxon-name-part></tp:taxon-name></italic> sp. nov.</td><td rowspan="1" colspan="1">Unknown</td><td rowspan="1" colspan="1">BRA: PA</td><td rowspan="1" colspan="1">new data</td></tr><tr><td rowspan="1" colspan="1"><italic><tp:taxon-name><tp:taxon-name-part taxon-name-part-type="genus" reg="Ecitonides">E.</tp:taxon-name-part> <tp:taxon-name-part taxon-name-part-type="species" reg="splendidus">splendidus</tp:taxon-name-part></tp:taxon-name></italic> sp. nov.</td><td rowspan="1" colspan="1">Unknown</td><td rowspan="1" colspan="1">BRA: MA</td><td rowspan="1" colspan="1">new data</td></tr></tbody></table><table-wrap-foot><fn><p><sup>1</sup>Trigraph country codes: ARG: Argentina; BRA: Brazil; GUF: French Guiana; PER: Peru; PRY: Paraguay; SUR: Suriname. <sup>2</sup>Acronyms of states, provinces, or departments: BRA: AP: Amapá, ES: Espírito Santo, GO: Goiás, MA: Maranhão, MG: Minas Gerais, PA: Pará, RJ: Rio de Janeiro, SC: Santa Catarina, SP: São Paulo; ARG: AR-N: Misiones; PER: PE-HUC: Huánuco, PE-MDD: Madre de Dios; PRY: PY-3: Cordillera.</p></fn></table-wrap-foot></table-wrap></tp:treatment-sec><tp:treatment-sec sec-type="Remarks" id="SECID0EJCAG"><title>Remarks.</title><p>The genus description is a synthesis of the morphological study of the <italic><tp:taxon-name><tp:taxon-name-part taxon-name-part-type="genus" reg="Ecitonides">Ecitonides</tp:taxon-name-part></tp:taxon-name></italic> specimens deposited at <named-content xmlns:xlink="http://www.w3.org/1999/xlink" content-type="dwc:institutional_code" xlink:title="Sao Paulo, Museu de Zoologia da Universidade de Sao Paulo" xlink:href="https://scientific-collections.gbif.org/institution/571a17f5-b06d-4fc8-8c74-a18ff480b304" xlink:type="simple">MZSP</named-content> (majority), <abbrev xmlns:xlink="http://www.w3.org/1999/xlink" content-type="institution" xlink:title="Coleção Entomológica de Mato Grosso Eurides Furtado, Universidade Federal de Mato Grosso" id="ABBRID0E5CAG" xlink:type="simple">CEMT</abbrev>, <abbrev xmlns:xlink="http://www.w3.org/1999/xlink" content-type="institution" xlink:title="Coleção Zoológica do Maranhão" id="ABBRID0EDDAG" xlink:type="simple">CZMA</abbrev>, <abbrev xmlns:xlink="http://www.w3.org/1999/xlink" content-type="institution" xlink:title="Naturhistorisches Museum Wien" id="ABBRID0EIDAG" xlink:type="simple">NMW</abbrev>, <named-content xmlns:xlink="http://www.w3.org/1999/xlink" content-type="dwc:institutional_code" xlink:title="Natural History Museum, London" xlink:href="https://scientific-collections.gbif.org/institution/1d808a7c-1f9e-4379-9616-edb749ecf10e" xlink:type="simple">NHMUK</named-content>, and information retrieved from the literature. Some terms used in previous descriptions are not directly comparable, and others are re-interpreted based on our morphological studies. In the case of <italic><tp:taxon-name><tp:taxon-name-part taxon-name-part-type="genus" reg="Ecitonides">E.</tp:taxon-name-part> <tp:taxon-name-part taxon-name-part-type="species" reg="longiceps">longiceps</tp:taxon-name-part></tp:taxon-name></italic>, Wasmann (<xref ref-type="bibr" rid="B23">1900</xref>, <xref ref-type="bibr" rid="B24">1909</xref>) described the head as 4× longer than wide, while later <xref ref-type="bibr" rid="B7">Borgmeier (1949)</xref> corrected the proportion to ~ 3× longer than wide. As the type specimens of <italic><tp:taxon-name><tp:taxon-name-part taxon-name-part-type="genus" reg="Ecitonides">E.</tp:taxon-name-part> <tp:taxon-name-part taxon-name-part-type="species" reg="longiceps">longiceps</tp:taxon-name-part></tp:taxon-name></italic> were not available for our study and the illustration provided by Wasmann does not match the description, our redescription follows the proportions found by Borgmeier, and the approximate size observed in the illustration of the habitus (<xref ref-type="bibr" rid="B23">Wasmann 1900</xref>: taf. II, fig. 15).</p></tp:treatment-sec><tp:treatment-sec><!--Section generated to contain objects referenced in tp:taxon-treatment.--><fig id="F4" position="float" orientation="portrait"><object-id xmlns:xlink="http://www.w3.org/1999/xlink" content-type="doi" xlink:type="simple">10.3897/zookeys.1267.175767.figure4</object-id><object-id xmlns:xlink="http://www.w3.org/1999/xlink" content-type="arpha" xlink:type="simple">FAFDE801-6652-5F7C-9854-3C0265FB125C</object-id><label>Figure 4.</label><caption><p><italic><tp:taxon-name><tp:taxon-name-part taxon-name-part-type="genus" reg="Ecitonides">Ecitonides</tp:taxon-name-part> <tp:taxon-name-part taxon-name-part-type="species" reg="spectabilis">spectabilis</tp:taxon-name-part></tp:taxon-name></italic> Borgmeier, 1932. <bold>A, B</bold>. Lectotype (<named-content xmlns:xlink="http://www.w3.org/1999/xlink" content-type="dwc:institutional_code" xlink:title="Sao Paulo, Museu de Zoologia da Universidade de Sao Paulo" xlink:href="https://scientific-collections.gbif.org/institution/571a17f5-b06d-4fc8-8c74-a18ff480b304" xlink:type="simple">MZSP</named-content> 27200); <bold>A</bold>. Dorsal habitus; <bold>B</bold>. Labels; <bold>C, D</bold>. Non-type specimen (<named-content xmlns:xlink="http://www.w3.org/1999/xlink" content-type="dwc:institutional_code" xlink:title="Sao Paulo, Museu de Zoologia da Universidade de Sao Paulo" xlink:href="https://scientific-collections.gbif.org/institution/571a17f5-b06d-4fc8-8c74-a18ff480b304" xlink:type="simple">MZSP</named-content> 21499) showing the color variation within the species. Scale bar: 2.0 mm.</p></caption><graphic xmlns:xlink="http://www.w3.org/1999/xlink" xlink:href="zookeys-1267-283_article-175767__-g004.jpg" id="oo_1521641.jpg" position="float" orientation="portrait" xlink:type="simple"><uri content-type="original_file" xlink:type="simple">https://binary.pensoft.net/fig/1521641</uri></graphic></fig><fig id="F5" position="float" orientation="portrait"><object-id xmlns:xlink="http://www.w3.org/1999/xlink" content-type="doi" xlink:type="simple">10.3897/zookeys.1267.175767.figure5</object-id><object-id xmlns:xlink="http://www.w3.org/1999/xlink" content-type="arpha" xlink:type="simple">013294AB-1537-5584-8285-A1A8E9E24D81</object-id><label>Figure 5.</label><caption><p><italic><tp:taxon-name><tp:taxon-name-part taxon-name-part-type="genus" reg="Ecitonides">Ecitonides</tp:taxon-name-part> <tp:taxon-name-part taxon-name-part-type="species" reg="splendidus">splendidus</tp:taxon-name-part></tp:taxon-name></italic> sp. nov., holotype (<abbrev xmlns:xlink="http://www.w3.org/1999/xlink" content-type="institution" xlink:title="Coleção Zoológica do Maranhão" id="ABBRID0EUYAG" xlink:type="simple">CZMA</abbrev>: FLO 15708): <bold>A</bold>. Dorsal habitus; <bold>B</bold>. Ventral habitus; <bold>C</bold>. Labels. Scale bar: 2.0 mm.</p></caption><graphic xmlns:xlink="http://www.w3.org/1999/xlink" xlink:href="zookeys-1267-283_article-175767__-g005.jpg" id="oo_1521642.jpg" position="float" orientation="portrait" xlink:type="simple"><uri content-type="original_file" xlink:type="simple">https://binary.pensoft.net/fig/1521642</uri></graphic></fig><fig id="F6" position="float" orientation="portrait"><object-id xmlns:xlink="http://www.w3.org/1999/xlink" content-type="doi" xlink:type="simple">10.3897/zookeys.1267.175767.figure6</object-id><object-id xmlns:xlink="http://www.w3.org/1999/xlink" content-type="arpha" xlink:type="simple">C3ED667C-E748-5BD6-9D18-4885486BC097</object-id><label>Figure 6.</label><caption><p><italic><tp:taxon-name><tp:taxon-name-part taxon-name-part-type="genus" reg="Ecitonides">Ecitonides</tp:taxon-name-part> <tp:taxon-name-part taxon-name-part-type="species" reg="tuberculosus">tuberculosus</tp:taxon-name-part></tp:taxon-name></italic> Wasmann, 1894, non-type specimen (<named-content xmlns:xlink="http://www.w3.org/1999/xlink" content-type="dwc:institutional_code" xlink:title="Sao Paulo, Museu de Zoologia da Universidade de Sao Paulo" xlink:href="https://scientific-collections.gbif.org/institution/571a17f5-b06d-4fc8-8c74-a18ff480b304" xlink:type="simple">MZSP</named-content> 21511). <bold>A</bold>. Dorsal habitus; <bold>B</bold>. Ventral habitus. Scale bar: 2.0 mm.</p></caption><graphic xmlns:xlink="http://www.w3.org/1999/xlink" xlink:href="zookeys-1267-283_article-175767__-g006.jpg" id="oo_1521643.jpg" position="float" orientation="portrait" xlink:type="simple"><uri content-type="original_file" xlink:type="simple">https://binary.pensoft.net/fig/1521643</uri></graphic></fig><fig id="F7" position="float" orientation="portrait"><object-id xmlns:xlink="http://www.w3.org/1999/xlink" content-type="doi" xlink:type="simple">10.3897/zookeys.1267.175767.figure7</object-id><object-id xmlns:xlink="http://www.w3.org/1999/xlink" content-type="arpha" xlink:type="simple">77CBF973-9AA5-5D13-9758-6ED1F0129AEC</object-id><label>Figure 7.</label><caption><p><italic><tp:taxon-name><tp:taxon-name-part taxon-name-part-type="genus" reg="Ecitonides">Ecitonides</tp:taxon-name-part> <tp:taxon-name-part taxon-name-part-type="species" reg="verrucosus">verrucosus</tp:taxon-name-part></tp:taxon-name></italic> Bruch, 1933, non-type specimen (<named-content xmlns:xlink="http://www.w3.org/1999/xlink" content-type="dwc:institutional_code" xlink:title="Sao Paulo, Museu de Zoologia da Universidade de Sao Paulo" xlink:href="https://scientific-collections.gbif.org/institution/571a17f5-b06d-4fc8-8c74-a18ff480b304" xlink:type="simple">MZSP</named-content> 21500). <bold>A</bold>. Dorsal habitus; <bold>B</bold>. Ventral habitus; <bold>C</bold>. Labels. Scale bar: 2.0 mm.</p></caption><graphic xmlns:xlink="http://www.w3.org/1999/xlink" xlink:href="zookeys-1267-283_article-175767__-g007.jpg" id="oo_1521644.jpg" position="float" orientation="portrait" xlink:type="simple"><uri content-type="original_file" xlink:type="simple">https://binary.pensoft.net/fig/1521644</uri></graphic></fig><fig id="F8" position="float" orientation="portrait"><object-id xmlns:xlink="http://www.w3.org/1999/xlink" content-type="doi" xlink:type="simple">10.3897/zookeys.1267.175767.figure8</object-id><object-id xmlns:xlink="http://www.w3.org/1999/xlink" content-type="arpha" xlink:type="simple">5A992021-FE44-50AB-9D38-8D04793E4581</object-id><label>Figure 8.</label><caption><p><italic><tp:taxon-name><tp:taxon-name-part taxon-name-part-type="genus" reg="Ecitonides">Ecitonides</tp:taxon-name-part> <tp:taxon-name-part taxon-name-part-type="species" reg="volans">volans</tp:taxon-name-part></tp:taxon-name></italic> Assing, 2012, holotype (<abbrev xmlns:xlink="http://www.w3.org/1999/xlink" content-type="institution" xlink:title="Naturhistorisches Museum Wien" id="ABBRID0EYLBG" xlink:type="simple">NMW</abbrev>). <bold>A</bold>. Dorsal habitus; <bold>B</bold>. Labels. Photos by Harald Schillhammer (<abbrev xmlns:xlink="http://www.w3.org/1999/xlink" content-type="institution" xlink:title="Naturhistorisches Museum Wien" id="ABBRID0EBMBG" xlink:type="simple">NMW</abbrev>).</p></caption><graphic xmlns:xlink="http://www.w3.org/1999/xlink" xlink:href="zookeys-1267-283_article-175767__-g008.jpg" id="oo_1521645.jpg" position="float" orientation="portrait" xlink:type="simple"><uri content-type="original_file" xlink:type="simple">https://binary.pensoft.net/fig/1521645</uri></graphic></fig><fig id="F9" position="float" orientation="portrait"><object-id xmlns:xlink="http://www.w3.org/1999/xlink" content-type="doi" xlink:type="simple">10.3897/zookeys.1267.175767.figure9</object-id><object-id xmlns:xlink="http://www.w3.org/1999/xlink" content-type="arpha" xlink:type="simple">C72B0468-4737-59F8-9944-58BD9842BFA7</object-id><label>Figure 9.</label><caption><p>Antennae and tarsi of <italic><tp:taxon-name><tp:taxon-name-part taxon-name-part-type="genus" reg="Ecitonides">Ecitonides</tp:taxon-name-part></tp:taxon-name></italic> species. <bold>A–G</bold>. Antennae; <bold>H–N</bold>. Foretarsi. <bold>A</bold>, <bold>H</bold>. <italic><tp:taxon-name><tp:taxon-name-part taxon-name-part-type="genus" reg="Ecitonides">Ecitonides</tp:taxon-name-part> <tp:taxon-name-part taxon-name-part-type="species" reg="colossus">colossus</tp:taxon-name-part></tp:taxon-name></italic> sp. nov.; <bold>B</bold>, <bold>I</bold>. <italic><tp:taxon-name><tp:taxon-name-part taxon-name-part-type="genus" reg="Ecitonides">E.</tp:taxon-name-part> <tp:taxon-name-part taxon-name-part-type="species" reg="splendidus">splendidus</tp:taxon-name-part></tp:taxon-name></italic> sp. nov.; <bold>C</bold>, <bold>J</bold>. <italic><tp:taxon-name><tp:taxon-name-part taxon-name-part-type="genus" reg="Ecitonides">E.</tp:taxon-name-part> <tp:taxon-name-part taxon-name-part-type="species" reg="spectabilis">spectabilis</tp:taxon-name-part></tp:taxon-name></italic>; <bold>D</bold>, <bold>K</bold>. <italic><tp:taxon-name><tp:taxon-name-part taxon-name-part-type="genus" reg="Ecitonides">E.</tp:taxon-name-part> <tp:taxon-name-part taxon-name-part-type="species" reg="tuberculosus">tuberculosus</tp:taxon-name-part></tp:taxon-name></italic>; <bold>E</bold>, <bold>L</bold>. <italic><tp:taxon-name><tp:taxon-name-part taxon-name-part-type="genus" reg="Ecitonides">E.</tp:taxon-name-part> <tp:taxon-name-part taxon-name-part-type="species" reg="brevicornis">brevicornis</tp:taxon-name-part></tp:taxon-name></italic>; <bold>F</bold>, <bold>M</bold>. <italic><tp:taxon-name><tp:taxon-name-part taxon-name-part-type="genus" reg="Ecitonides">E.</tp:taxon-name-part> <tp:taxon-name-part taxon-name-part-type="species" reg="fraterculus">fraterculus</tp:taxon-name-part></tp:taxon-name></italic>; <bold>G</bold>, <bold>N</bold>. <italic><tp:taxon-name><tp:taxon-name-part taxon-name-part-type="genus" reg="Ecitonides">E.</tp:taxon-name-part> <tp:taxon-name-part taxon-name-part-type="species" reg="verrucosus">verrucosus</tp:taxon-name-part></tp:taxon-name></italic>. Scale bars: 1.0 mm (<bold>A–G</bold>); 0.5 mm (<bold>G–M</bold>).</p></caption><graphic xmlns:xlink="http://www.w3.org/1999/xlink" xlink:href="zookeys-1267-283_article-175767__-g009.jpg" id="oo_1521646.jpg" position="float" orientation="portrait" xlink:type="simple"><uri content-type="original_file" xlink:type="simple">https://binary.pensoft.net/fig/1521646</uri></graphic></fig><fig id="F10" position="float" orientation="portrait"><object-id xmlns:xlink="http://www.w3.org/1999/xlink" content-type="doi" xlink:type="simple">10.3897/zookeys.1267.175767.figure10</object-id><object-id xmlns:xlink="http://www.w3.org/1999/xlink" content-type="arpha" xlink:type="simple">30CA5636-92F3-5C44-9701-67093D3D04AC</object-id><label>Figure 10.</label><caption><p>Labrum of <italic><tp:taxon-name><tp:taxon-name-part taxon-name-part-type="genus" reg="Ecitonides">Ecitonides</tp:taxon-name-part></tp:taxon-name></italic> species. <bold>A</bold>. <italic><tp:taxon-name><tp:taxon-name-part taxon-name-part-type="genus" reg="Ecitonides">Ecitonides</tp:taxon-name-part> <tp:taxon-name-part taxon-name-part-type="species" reg="tuberculosus">tuberculosus</tp:taxon-name-part></tp:taxon-name></italic>; <bold>B</bold>. <italic><tp:taxon-name><tp:taxon-name-part taxon-name-part-type="genus" reg="Ecitonides">E.</tp:taxon-name-part> <tp:taxon-name-part taxon-name-part-type="species" reg="spectabilis">spectabilis</tp:taxon-name-part></tp:taxon-name></italic>; C. <italic><tp:taxon-name><tp:taxon-name-part taxon-name-part-type="genus" reg="Ecitonides">E.</tp:taxon-name-part> <tp:taxon-name-part taxon-name-part-type="species" reg="colossus">colossus</tp:taxon-name-part></tp:taxon-name></italic> sp. nov.; <bold>D</bold>. <italic><tp:taxon-name><tp:taxon-name-part taxon-name-part-type="genus" reg="Ecitonides">E.</tp:taxon-name-part> <tp:taxon-name-part taxon-name-part-type="species" reg="splendidus">splendidus</tp:taxon-name-part></tp:taxon-name></italic> sp. nov.; <bold>E</bold>. <italic><tp:taxon-name><tp:taxon-name-part taxon-name-part-type="genus" reg="Ecitonides">E.</tp:taxon-name-part> <tp:taxon-name-part taxon-name-part-type="species" reg="brevicornis">brevicornis</tp:taxon-name-part></tp:taxon-name></italic>; <bold>F</bold>. <italic><tp:taxon-name><tp:taxon-name-part taxon-name-part-type="genus" reg="Ecitonides">E.</tp:taxon-name-part> <tp:taxon-name-part taxon-name-part-type="species" reg="fraterculus">fraterculus</tp:taxon-name-part></tp:taxon-name></italic>; <bold>G</bold>. <italic><tp:taxon-name><tp:taxon-name-part taxon-name-part-type="genus" reg="Ecitonides">E.</tp:taxon-name-part> <tp:taxon-name-part taxon-name-part-type="species" reg="verrucosus">verrucosus</tp:taxon-name-part></tp:taxon-name></italic>. Abbreviations: m.dt: medial denticles; <abbrev xmlns:xlink="http://www.w3.org/1999/xlink" xlink:title="laterally emarginate" id="ABBRID0EF6BG" xlink:type="simple">l.e</abbrev>: lateral emargination; <abbrev xmlns:xlink="http://www.w3.org/1999/xlink" xlink:title="Clypeus" id="ABBRID0EJ6BG" xlink:type="simple">clp</abbrev>: clypeus. Figures not to scale.</p></caption><graphic xmlns:xlink="http://www.w3.org/1999/xlink" xlink:href="zookeys-1267-283_article-175767__-g010.jpg" id="oo_1521647.jpg" position="float" orientation="portrait" xlink:type="simple"><uri content-type="original_file" xlink:type="simple">https://binary.pensoft.net/fig/1521647</uri></graphic></fig><fig id="F11" position="float" orientation="portrait"><object-id xmlns:xlink="http://www.w3.org/1999/xlink" content-type="doi" xlink:type="simple">10.3897/zookeys.1267.175767.figure11</object-id><object-id xmlns:xlink="http://www.w3.org/1999/xlink" content-type="arpha" xlink:type="simple">C4E3973B-B9F1-53BC-A563-7E8446A10A81</object-id><label>Figure 11.</label><caption><p>Mouthparts of <italic><tp:taxon-name><tp:taxon-name-part taxon-name-part-type="genus" reg="Ecitonides">Ecitonides</tp:taxon-name-part> <tp:taxon-name-part taxon-name-part-type="species" reg="tuberculosus">tuberculosus</tp:taxon-name-part></tp:taxon-name></italic>. <bold>A</bold>. Maxilla; <bold>B</bold>. Labium, prementum; <bold>C</bold>. Labium, submentum; <bold>D</bold>. Labium, mentum; <bold>E</bold>. Mandibles. Abbreviations: mx.p: maxillary palpus; <abbrev xmlns:xlink="http://www.w3.org/1999/xlink" xlink:title="stipes" id="ABBRID0ELAAI" xlink:type="simple">st</abbrev>.: stipes; <abbrev xmlns:xlink="http://www.w3.org/1999/xlink" xlink:title="lacinia" id="ABBRID0EPAAI" xlink:type="simple">lac</abbrev>: lacinia; <abbrev xmlns:xlink="http://www.w3.org/1999/xlink" xlink:title="galea" id="ABBRID0ETAAI" xlink:type="simple">gal</abbrev>: galea; p.m: prementum; <abbrev xmlns:xlink="http://www.w3.org/1999/xlink" xlink:title="Labial palpi" id="ABBRID0EXAAI" xlink:type="simple">l.p</abbrev>: labial palpus; <abbrev xmlns:xlink="http://www.w3.org/1999/xlink" xlink:title="ligula" id="ABBRID0E2AAI" xlink:type="simple">lig</abbrev>: ligula; <abbrev xmlns:xlink="http://www.w3.org/1999/xlink" xlink:title="prostheca" id="ABBRID0E6AAI" xlink:type="simple">ps</abbrev>: prostheca. Figures not to scale.</p></caption><graphic xmlns:xlink="http://www.w3.org/1999/xlink" xlink:href="zookeys-1267-283_article-175767__-g011.jpg" id="oo_1521648.jpg" position="float" orientation="portrait" xlink:type="simple"><uri content-type="original_file" xlink:type="simple">https://binary.pensoft.net/fig/1521648</uri></graphic></fig><fig id="F12" position="float" orientation="portrait"><object-id xmlns:xlink="http://www.w3.org/1999/xlink" content-type="doi" xlink:type="simple">10.3897/zookeys.1267.175767.figure12</object-id><object-id xmlns:xlink="http://www.w3.org/1999/xlink" content-type="arpha" xlink:type="simple">2E9010A6-4CC6-5368-A918-3FCC6185C16D</object-id><label>Figure 12.</label><caption><p>Abdominal sternites of <italic><tp:taxon-name><tp:taxon-name-part taxon-name-part-type="genus" reg="Ecitonides">Ecitonides</tp:taxon-name-part></tp:taxon-name></italic> species. <bold>A</bold>. <italic><tp:taxon-name><tp:taxon-name-part taxon-name-part-type="genus" reg="Ecitonides">E.</tp:taxon-name-part> <tp:taxon-name-part taxon-name-part-type="species" reg="verrucosus">verrucosus</tp:taxon-name-part></tp:taxon-name></italic>, sternite VII; <bold>B</bold>. <italic><tp:taxon-name><tp:taxon-name-part taxon-name-part-type="genus" reg="Ecitonides">E.</tp:taxon-name-part> <tp:taxon-name-part taxon-name-part-type="species" reg="spectabilis">spectabilis</tp:taxon-name-part></tp:taxon-name></italic>, sternite VII; <bold>C</bold>. <italic><tp:taxon-name><tp:taxon-name-part taxon-name-part-type="genus" reg="Ecitonides">E.</tp:taxon-name-part> <tp:taxon-name-part taxon-name-part-type="species" reg="colossus">colossus</tp:taxon-name-part></tp:taxon-name></italic> sp. nov., sternite IX; <bold>D</bold>. <italic><tp:taxon-name><tp:taxon-name-part taxon-name-part-type="genus" reg="Ecitonides">E.</tp:taxon-name-part> <tp:taxon-name-part taxon-name-part-type="species" reg="verrucosus">verrucosus</tp:taxon-name-part></tp:taxon-name></italic>, sternite VIII; <bold>E</bold>. <italic><tp:taxon-name><tp:taxon-name-part taxon-name-part-type="genus" reg="Ecitonides">E.</tp:taxon-name-part> <tp:taxon-name-part taxon-name-part-type="species" reg="spectabilis">spectabilis</tp:taxon-name-part></tp:taxon-name></italic>, sternite VIII; <bold>F</bold>. <italic><tp:taxon-name><tp:taxon-name-part taxon-name-part-type="genus" reg="Ecitonides">E.</tp:taxon-name-part> <tp:taxon-name-part taxon-name-part-type="species" reg="colossus">colossus</tp:taxon-name-part></tp:taxon-name></italic>, sternite VIII. Scale bars: 0.1 mm.</p></caption><graphic xmlns:xlink="http://www.w3.org/1999/xlink" xlink:href="zookeys-1267-283_article-175767__-g012.jpg" id="oo_1521650.jpg" position="float" orientation="portrait" xlink:type="simple"><uri content-type="original_file" xlink:type="simple">https://binary.pensoft.net/fig/1521650</uri></graphic></fig><fig id="F13" position="float" orientation="portrait"><object-id xmlns:xlink="http://www.w3.org/1999/xlink" content-type="doi" xlink:type="simple">10.3897/zookeys.1267.175767.figure13</object-id><object-id xmlns:xlink="http://www.w3.org/1999/xlink" content-type="arpha" xlink:type="simple">C5A90AFE-6367-5F2B-8087-46CBA45ABD99</object-id><label>Figure 13.</label><caption><p>Aedeagi of <italic><tp:taxon-name><tp:taxon-name-part taxon-name-part-type="genus" reg="Ecitonides">Ecitonides</tp:taxon-name-part></tp:taxon-name></italic> species. <bold>A–C</bold>. <italic><tp:taxon-name><tp:taxon-name-part taxon-name-part-type="genus" reg="Ecitonides">Ecitonides</tp:taxon-name-part> <tp:taxon-name-part taxon-name-part-type="species" reg="colossus">colossus</tp:taxon-name-part></tp:taxon-name></italic> sp. nov.: <bold>A</bold>. Parameral view; <bold>B</bold>. Antiparameral view; <bold>C</bold>. Lateral view. <bold>D, E</bold>. <italic><tp:taxon-name><tp:taxon-name-part taxon-name-part-type="genus" reg="Ecitonides">Ecitonides</tp:taxon-name-part> <tp:taxon-name-part taxon-name-part-type="species" reg="splendidus">splendidus</tp:taxon-name-part></tp:taxon-name></italic> sp. nov.: <bold>D</bold>. Lateral view; <bold>E</bold>. Antiparameral view. <bold>F, G</bold>. <italic><tp:taxon-name><tp:taxon-name-part taxon-name-part-type="genus" reg="Ecitonides">Ecitonides</tp:taxon-name-part> <tp:taxon-name-part taxon-name-part-type="species" reg="tuberculosus">tuberculosus</tp:taxon-name-part></tp:taxon-name></italic>: <bold>F</bold>. Lateral view; <bold>G</bold>. Antiparameral view. <bold>H, I</bold>. <italic><tp:taxon-name><tp:taxon-name-part taxon-name-part-type="genus" reg="Ecitonides">Ecitonides</tp:taxon-name-part> <tp:taxon-name-part taxon-name-part-type="species" reg="verrucosus">verrucosus</tp:taxon-name-part></tp:taxon-name></italic>: <bold>H</bold>. Lateral view; <bold>I</bold>. Antiparameral view. <bold>J, K</bold>. <italic><tp:taxon-name><tp:taxon-name-part taxon-name-part-type="genus" reg="Ecitonides">Ecitonides</tp:taxon-name-part> <tp:taxon-name-part taxon-name-part-type="species" reg="brevicornis">brevicornis</tp:taxon-name-part></tp:taxon-name></italic>: <bold>J</bold>. Lateral view; <bold>K</bold>. Antiparameral view. <bold>L, M</bold>. <italic><tp:taxon-name><tp:taxon-name-part taxon-name-part-type="genus" reg="Ecitonides">Ecitonides</tp:taxon-name-part> <tp:taxon-name-part taxon-name-part-type="species" reg="fraterculus">fraterculus</tp:taxon-name-part></tp:taxon-name></italic>: <bold>L</bold>. Parameral view; <bold>M</bold>. Lateral view. Scale bars: 0.5 mm.</p></caption><graphic xmlns:xlink="http://www.w3.org/1999/xlink" xlink:href="zookeys-1267-283_article-175767__-g013.jpg" id="oo_1521651.jpg" position="float" orientation="portrait" xlink:type="simple"><uri content-type="original_file" xlink:type="simple">https://binary.pensoft.net/fig/1521651</uri></graphic></fig><fig id="F14" position="float" orientation="portrait"><object-id xmlns:xlink="http://www.w3.org/1999/xlink" content-type="doi" xlink:type="simple">10.3897/zookeys.1267.175767.figure14</object-id><object-id xmlns:xlink="http://www.w3.org/1999/xlink" content-type="arpha" xlink:type="simple">20C0B4C8-696B-594E-A672-2B9172ECC14F</object-id><label>Figure 14.</label><caption><p>Scanning electron microscopy of the integument of <italic><tp:taxon-name><tp:taxon-name-part taxon-name-part-type="genus" reg="Ecitonides">Ecitonides</tp:taxon-name-part> <tp:taxon-name-part taxon-name-part-type="species" reg="brevicornis">brevicornis</tp:taxon-name-part></tp:taxon-name></italic> (<abbrev xmlns:xlink="http://www.w3.org/1999/xlink" content-type="institution" xlink:title="Naturhistorisches Museum Wien" id="ABBRID0ESCBI" xlink:type="simple">NMW</abbrev>). <bold>A</bold>. Dorsal habitus; <bold>B, C</bold>. Details of the head and elytron showing the tubercles and adhered particles; the tubercles are covered with minute pubescence; <bold>D</bold>. Left fore tibia, showing detail of protibiae and the comb of setae.</p></caption><graphic xmlns:xlink="http://www.w3.org/1999/xlink" xlink:href="zookeys-1267-283_article-175767__-g014.jpg" id="oo_1521652.jpg" position="float" orientation="portrait" xlink:type="simple"><uri content-type="original_file" xlink:type="simple">https://binary.pensoft.net/fig/1521652</uri></graphic></fig><fig id="F15" position="float" orientation="portrait"><object-id xmlns:xlink="http://www.w3.org/1999/xlink" content-type="doi" xlink:type="simple">10.3897/zookeys.1267.175767.figure15</object-id><object-id xmlns:xlink="http://www.w3.org/1999/xlink" content-type="arpha" xlink:type="simple">0758D661-B818-5DB5-9EB8-C0D1D2B49705</object-id><label>Figure 15.</label><caption><p>Distribution map of <italic><tp:taxon-name><tp:taxon-name-part taxon-name-part-type="genus" reg="Ecitonides">Ecitonides</tp:taxon-name-part></tp:taxon-name></italic> species.</p></caption><graphic xmlns:xlink="http://www.w3.org/1999/xlink" xlink:href="zookeys-1267-283_article-175767__-g015.jpg" id="oo_1521653.jpg" position="float" orientation="portrait" xlink:type="simple"><uri content-type="original_file" xlink:type="simple">https://binary.pensoft.net/fig/1521653</uri></graphic></fig></tp:treatment-sec><ref-list><ref id="B23"><mixed-citation xmlns:xlink="http://www.w3.org/1999/xlink" xlink:type="simple">Wasmann E (1900) Neue Dorylinengäste aus dem neotropischen und dem äthiopischen Faunengebiet (114). Beitrage zur Kenntnis er Myrmekophilen und Termitophilen). Zoologische Jahrbücher. Abteilung für Systematik, Geographie und Biologie der Tiere 14: 215–289. <ext-link xlink:type="simple" xlink:href="10.5962/bhl.part.11529" ext-link-type="doi">https://doi.org/10.5962/bhl.part.11529</ext-link></mixed-citation></ref><ref id="B5"><mixed-citation xmlns:xlink="http://www.w3.org/1999/xlink" xlink:type="simple">Blackwelder RE (1944) Checklist of the coleopterous insects of Mexico, Central America, the West Indies and South America, pt. 1. Bulletin - United States National Museum I-XII: 1–188. <ext-link xlink:type="simple" xlink:href="10.5479/si.03629236.185.i" ext-link-type="doi">https://doi.org/10.5479/si.03629236.185.i</ext-link></mixed-citation></ref><ref id="B7"><mixed-citation xmlns:xlink="http://www.w3.org/1999/xlink" xlink:type="simple">Borgmeier T (1949) Neue Arten der Gattungen ecitophiler Staphyliniden, nebst einem Katalog aller bisher beschriebenen Arten. (Col. Staph.). Revista de Etologia 20(1–3): 93–157.</mixed-citation></ref><ref id="B19"><mixed-citation xmlns:xlink="http://www.w3.org/1999/xlink" xlink:type="simple">Seevers CH (1965) The systematics, evolution and zoogeography of staphylinid beetles associated with army ants (<tp:taxon-name><tp:taxon-name-part taxon-name-part-type="order">Coleoptera</tp:taxon-name-part></tp:taxon-name>, <tp:taxon-name><tp:taxon-name-part taxon-name-part-type="family">Staphylinidae</tp:taxon-name-part></tp:taxon-name>). Fieldiana. Zoology 47(2): 139–351. <ext-link xlink:type="simple" xlink:href="10.5962/bhl.title.3063" ext-link-type="doi">https://doi.org/10.5962/bhl.title.3063</ext-link></mixed-citation></ref><ref id="B2"><mixed-citation xmlns:xlink="http://www.w3.org/1999/xlink" xlink:type="simple">Asenjo A, Irmler U, Klimaszewski J, Herman LH, Chandler DS (2013) A complete checklist with new records and geographical distribution of the rove beetles (<tp:taxon-name><tp:taxon-name-part taxon-name-part-type="order">Coleoptera</tp:taxon-name-part></tp:taxon-name>, <tp:taxon-name><tp:taxon-name-part taxon-name-part-type="family">Staphylinidae</tp:taxon-name-part></tp:taxon-name>) of Brazil. <tp:taxon-name><tp:taxon-name-part taxon-name-part-type="subclass">Insecta</tp:taxon-name-part></tp:taxon-name> Mundi 0277: 1–419. <ext-link xlink:type="simple" xlink:href="https://journals.flvc.org/mundi/article/view/0277" ext-link-type="uri">https://journals.flvc.org/mundi/article/view/0277</ext-link></mixed-citation></ref><ref id="B12"><mixed-citation xmlns:xlink="http://www.w3.org/1999/xlink" xlink:type="simple">Jenkins Shaw JJ, Rodríguez-Melgarejo M, Matsumoto K, Wasel S, Piper R (2023) A new species of <italic><tp:taxon-name><tp:taxon-name-part taxon-name-part-type="genus">Ecitonides</tp:taxon-name-part></tp:taxon-name></italic> Wasmann, 1894 (<tp:taxon-name><tp:taxon-name-part taxon-name-part-type="order">Coleoptera</tp:taxon-name-part></tp:taxon-name>: <tp:taxon-name><tp:taxon-name-part taxon-name-part-type="family">Staphylinidae</tp:taxon-name-part></tp:taxon-name>: <tp:taxon-name><tp:taxon-name-part taxon-name-part-type="subfamily">Paederinae</tp:taxon-name-part></tp:taxon-name>) from Peru and phylogenetic placement of the genus based on molecular data. Zootaxa 5346(2): 186–196. <ext-link xlink:type="simple" xlink:href="10.11646/zootaxa.5346.2.6" ext-link-type="doi">https://doi.org/10.11646/zootaxa.5346.2.6</ext-link></mixed-citation></ref><ref id="B22"><mixed-citation xmlns:xlink="http://www.w3.org/1999/xlink" xlink:type="simple">Wasmann E (1894) Kritisches Verzeichniss der myrmekophilen und termitophilen Arthropoden. Mit Angabe der Lebensweise und mit Beschreibung neuer Arten. Felix. L. Dames, Berlin, xiii + 231 pp. <ext-link xlink:type="simple" xlink:href="10.5962/bhl.title.122977" ext-link-type="doi">https://doi.org/10.5962/bhl.title.122977</ext-link></mixed-citation></ref><ref id="B24"><mixed-citation xmlns:xlink="http://www.w3.org/1999/xlink" xlink:type="simple">Wasmann E (1909) Die psychischen Fähigkeiten der Ameisen. Mit einem Ausblick auf die vergleichende Tierpsychologie. Stuttgart: E. Schweizerbartsche Verlagsbuchhandlung (E. Nägele): i-vi + 190 pp. [+ 5 figure plates]</mixed-citation></ref><ref id="B9"><mixed-citation xmlns:xlink="http://www.w3.org/1999/xlink" xlink:type="simple">Bruch C (1933) Coleópteros mirmecófilos de Misiones (Staph. Pselaph. Hister.). Revista de Etologia 3(1): 12–37.</mixed-citation></ref><ref id="B6"><mixed-citation xmlns:xlink="http://www.w3.org/1999/xlink" xlink:type="simple">Borgmeier T (1932) Dois novos coleopteros ecitophilos do Brasil (<tp:taxon-name><tp:taxon-name-part taxon-name-part-type="family">Staphylinidae</tp:taxon-name-part></tp:taxon-name>). Revista de Etologia 2(4): 397–401.</mixed-citation></ref><ref id="B8"><mixed-citation xmlns:xlink="http://www.w3.org/1999/xlink" xlink:type="simple">Borgmeier T (1959) Nota prévia sôbre alguns coleópteros ecitófilos da família <tp:taxon-name><tp:taxon-name-part taxon-name-part-type="family">Staphylinidae</tp:taxon-name-part></tp:taxon-name>. Boletim do Museu Nacional, Rio de Janeiro, Zoologia. Nova Série 214: 1–15.</mixed-citation></ref><ref id="B4"><mixed-citation xmlns:xlink="http://www.w3.org/1999/xlink" xlink:type="simple">Assing V (2012) A new species of the myrmecophilous genus <italic><tp:taxon-name><tp:taxon-name-part taxon-name-part-type="genus">Ecitonides</tp:taxon-name-part></tp:taxon-name></italic> from Peru (<tp:taxon-name><tp:taxon-name-part taxon-name-part-type="order">Coleoptera</tp:taxon-name-part></tp:taxon-name>: <tp:taxon-name><tp:taxon-name-part taxon-name-part-type="family">Staphylinidae</tp:taxon-name-part></tp:taxon-name>: <tp:taxon-name><tp:taxon-name-part taxon-name-part-type="subfamily">Paederinae</tp:taxon-name-part></tp:taxon-name>). Linzer Biologische Beiträge 44(1): 401–408. <ext-link xlink:type="simple" xlink:href="10.11646/zootaxa.5346.2.6" ext-link-type="doi">https://doi.org/10.11646/zootaxa.5346.2.6</ext-link></mixed-citation></ref><ref id="B13"><mixed-citation xmlns:xlink="http://www.w3.org/1999/xlink" xlink:type="simple">Makhan D (2021) <italic><tp:taxon-name><tp:taxon-name-part taxon-name-part-type="genus">Ecitonides</tp:taxon-name-part> <tp:taxon-name-part taxon-name-part-type="species">soesilae</tp:taxon-name-part></tp:taxon-name></italic> sp. nov. a new myrmecophilous species of Suriname (<tp:taxon-name><tp:taxon-name-part taxon-name-part-type="order">Coleoptera</tp:taxon-name-part></tp:taxon-name>: <tp:taxon-name><tp:taxon-name-part taxon-name-part-type="family">Staphylinidae</tp:taxon-name-part></tp:taxon-name>: <tp:taxon-name><tp:taxon-name-part taxon-name-part-type="subfamily">Paederinae</tp:taxon-name-part></tp:taxon-name>). University of Sindh Journal of Animal Sciences 5(4): 21–25.</mixed-citation></ref></ref-list></tp:taxon-treatment>
