# Supplementary material for: Synopsis of the myrmecophilous genus Ecitonides Wasmann (Coleoptera, Staphylinidae, Paederinae), with description of two new species from Brazil
Source: Zookeys. 2026 Jan 30;1267:283–314. doi: 10.3897/zookeys.1267.175767 (PMC12881917; doi:10.3897/zookeys.1267.175767)
Supplement: XML Treatment for Ecitonides brevicornis [file zookeys.1267.175767-treatment2.xml]

<!DOCTYPE tp:taxon-treatment
  PUBLIC "-//TaxonX//DTD Taxonomic Treatment Publishing DTD v0 20100105//EN" "tax-treatment-NSO.dtd">
<tp:taxon-treatment xmlns:tp="http://www.plazi.org/taxpub"><tp:treatment-meta><kwd-group><label>Taxon classification</label><kwd>
                <named-content content-type="kingdom">Animalia</named-content>
              </kwd><kwd>
                <named-content content-type="order">Coleoptera</named-content>
              </kwd><kwd>
                <named-content content-type="family">Staphylinidae</named-content>
              </kwd></kwd-group><mixed-citation publication-type="journal"><person-group><name><surname>Montanhini</surname><given-names>Amanda</given-names></name><name><surname>Żyła</surname><given-names>Dagmara</given-names></name><name><surname>Biffi</surname><given-names>Gabriel</given-names></name></person-group><article-title>Synopsis of the myrmecophilous genus <italic><tp:taxon-name><tp:taxon-name-part taxon-name-part-type="genus" reg="Ecitonides">Ecitonides</tp:taxon-name-part></tp:taxon-name></italic> Wasmann (<tp:taxon-name><tp:taxon-name-part taxon-name-part-type="order" reg="Coleoptera">Coleoptera</tp:taxon-name-part></tp:taxon-name>, <tp:taxon-name><tp:taxon-name-part taxon-name-part-type="family" reg="Staphylinidae">Staphylinidae</tp:taxon-name-part></tp:taxon-name>, <tp:taxon-name><tp:taxon-name-part taxon-name-part-type="subfamily" reg="Paederinae">Paederinae</tp:taxon-name-part></tp:taxon-name>), with description of two new species from Brazil</article-title><source>Zookeys</source><day>30</day><month>01</month><year>2026</year><volume>1267</volume><fpage>283</fpage><lpage>314</lpage><pub-id pub-id-type="doi">10.3897/zookeys.1267.175767</pub-id></mixed-citation></tp:treatment-meta><tp:nomenclature><tp:taxon-name><object-id xmlns:xlink="http://www.w3.org/1999/xlink" content-type="arpha" xlink:type="simple">3304D2BC-432C-50A8-981B-531BB61C4774</object-id>
              <tp:taxon-name-part taxon-name-part-type="genus" reg="Ecitonides">Ecitonides</tp:taxon-name-part>
              <tp:taxon-name-part taxon-name-part-type="species" reg="brevicornis">brevicornis</tp:taxon-name-part>
            </tp:taxon-name><tp:taxon-authority>Wasmann, 1900</tp:taxon-authority><xref ref-type="fig" rid="F1">Figs 1</xref><xref ref-type="fig" rid="F9">, 9 E, L, 10E, 13J, K, 14</xref><tp:nomenclature-citation-list><tp:nomenclature-citation><tp:taxon-name>
                  <tp:taxon-name-part taxon-name-part-type="genus" reg="Ecitonides">Ecitonides</tp:taxon-name-part> <tp:taxon-name-part taxon-name-part-type="species" reg="brevicornis">brevicornis</tp:taxon-name-part></tp:taxon-name><comment><xref ref-type="bibr" rid="B23">Wasmann 1900</xref>: 249. <xref ref-type="bibr" rid="B7">Borgmeier 1949</xref>: 122 (redescription and notes).</comment></tp:nomenclature-citation></tp:nomenclature-citation-list></tp:nomenclature><tp:treatment-sec sec-type="Type locality" id="SECID0EHUAG"><title>Type locality.</title><p>Brazil • Santa Catarina: Joinville, <named-content xmlns:xlink="http://www.w3.org/1999/xlink" content-type="dwc:verbatimCoordinates" xlink:type="simple"><named-content content-type="geo-json" specific-use="{&#34;type&#34;:&#34;Point&#34;,&#34;coordinates&#34;:[-48.845833,-26.303889]}" id="NCID0EQUAG" xlink:type="simple"><named-content content-type="dwc:verbatimCoordinates" xlink:type="simple"><named-content content-type="geo-json" specific-use="{&#34;type&#34;:&#34;Point&#34;,&#34;coordinates&#34;:[-48.845833,-26.303889]}" id="NCID0EXUAG" xlink:type="simple">26°18'14"S, 48°50'45"W</named-content></named-content></named-content></named-content>, Schmalzmaier leg.</p></tp:treatment-sec><tp:treatment-sec sec-type="Type specimen examined" id="SECID0E2UAG"><title>Type specimen examined.</title><p><bold><italic>Lectotype</italic></bold> (<named-content xmlns:xlink="http://www.w3.org/1999/xlink" content-type="dwc:institutional_code" xlink:title="Sao Paulo, Museu de Zoologia da Universidade de Sao Paulo" xlink:href="https://scientific-collections.gbif.org/institution/571a17f5-b06d-4fc8-8c74-a18ff480b304" xlink:type="simple">MZSP</named-content>, present designation) male, dry pinned, with genitalia in a separate slide. Original labels: “Lectótipo, Ecitonides brevicornis Wasmann, 1900, designated by Montanhini, Żyła and Biffi, 2025” // “Brasil, Santa Catarina, Joinville, Schmalz.” // Eciton praedator” // “Ecitonides brevicornis cotype. det. Wasmann” // “Ex. Coll. Wasmann”// “Coleção Borgmeier FAPESP, 1967” // “<named-content xmlns:xlink="http://www.w3.org/1999/xlink" content-type="dwc:institutional_code" xlink:title="Sao Paulo, Museu de Zoologia da Universidade de Sao Paulo" xlink:href="https://scientific-collections.gbif.org/institution/571a17f5-b06d-4fc8-8c74-a18ff480b304" xlink:type="simple">MZSP</named-content> 27202”.</p><fig id="F4" position="float" orientation="portrait"><object-id xmlns:xlink="http://www.w3.org/1999/xlink" content-type="doi" xlink:type="simple">10.3897/zookeys.1267.175767.figure4</object-id><object-id xmlns:xlink="http://www.w3.org/1999/xlink" content-type="arpha" xlink:type="simple">FAFDE801-6652-5F7C-9854-3C0265FB125C</object-id><label>Figure 4.</label><caption><p><italic><tp:taxon-name><tp:taxon-name-part taxon-name-part-type="genus" reg="Ecitonides">Ecitonides</tp:taxon-name-part> <tp:taxon-name-part taxon-name-part-type="species" reg="spectabilis">spectabilis</tp:taxon-name-part></tp:taxon-name></italic> Borgmeier, 1932. <bold>A, B</bold>. Lectotype (<named-content xmlns:xlink="http://www.w3.org/1999/xlink" content-type="dwc:institutional_code" xlink:title="Sao Paulo, Museu de Zoologia da Universidade de Sao Paulo" xlink:href="https://scientific-collections.gbif.org/institution/571a17f5-b06d-4fc8-8c74-a18ff480b304" xlink:type="simple">MZSP</named-content> 27200); <bold>A</bold>. Dorsal habitus; <bold>B</bold>. Labels; <bold>C, D</bold>. Non-type specimen (<named-content xmlns:xlink="http://www.w3.org/1999/xlink" content-type="dwc:institutional_code" xlink:title="Sao Paulo, Museu de Zoologia da Universidade de Sao Paulo" xlink:href="https://scientific-collections.gbif.org/institution/571a17f5-b06d-4fc8-8c74-a18ff480b304" xlink:type="simple">MZSP</named-content> 21499) showing the color variation within the species. Scale bar: 2.0 mm.</p></caption><graphic xmlns:xlink="http://www.w3.org/1999/xlink" xlink:href="zookeys-1267-283_article-175767__-g004.jpg" id="oo_1521641.jpg" position="float" orientation="portrait" xlink:type="simple"><uri content-type="original_file" xlink:type="simple">https://binary.pensoft.net/fig/1521641</uri></graphic></fig><fig id="F5" position="float" orientation="portrait"><object-id xmlns:xlink="http://www.w3.org/1999/xlink" content-type="doi" xlink:type="simple">10.3897/zookeys.1267.175767.figure5</object-id><object-id xmlns:xlink="http://www.w3.org/1999/xlink" content-type="arpha" xlink:type="simple">013294AB-1537-5584-8285-A1A8E9E24D81</object-id><label>Figure 5.</label><caption><p><italic><tp:taxon-name><tp:taxon-name-part taxon-name-part-type="genus" reg="Ecitonides">Ecitonides</tp:taxon-name-part> <tp:taxon-name-part taxon-name-part-type="species" reg="splendidus">splendidus</tp:taxon-name-part></tp:taxon-name></italic> sp. nov., holotype (<abbrev xmlns:xlink="http://www.w3.org/1999/xlink" content-type="institution" xlink:title="Coleção Zoológica do Maranhão" id="ABBRID0EUYAG" xlink:type="simple">CZMA</abbrev>: FLO 15708): <bold>A</bold>. Dorsal habitus; <bold>B</bold>. Ventral habitus; <bold>C</bold>. Labels. Scale bar: 2.0 mm.</p></caption><graphic xmlns:xlink="http://www.w3.org/1999/xlink" xlink:href="zookeys-1267-283_article-175767__-g005.jpg" id="oo_1521642.jpg" position="float" orientation="portrait" xlink:type="simple"><uri content-type="original_file" xlink:type="simple">https://binary.pensoft.net/fig/1521642</uri></graphic></fig><fig id="F6" position="float" orientation="portrait"><object-id xmlns:xlink="http://www.w3.org/1999/xlink" content-type="doi" xlink:type="simple">10.3897/zookeys.1267.175767.figure6</object-id><object-id xmlns:xlink="http://www.w3.org/1999/xlink" content-type="arpha" xlink:type="simple">C3ED667C-E748-5BD6-9D18-4885486BC097</object-id><label>Figure 6.</label><caption><p><italic><tp:taxon-name><tp:taxon-name-part taxon-name-part-type="genus" reg="Ecitonides">Ecitonides</tp:taxon-name-part> <tp:taxon-name-part taxon-name-part-type="species" reg="tuberculosus">tuberculosus</tp:taxon-name-part></tp:taxon-name></italic> Wasmann, 1894, non-type specimen (<named-content xmlns:xlink="http://www.w3.org/1999/xlink" content-type="dwc:institutional_code" xlink:title="Sao Paulo, Museu de Zoologia da Universidade de Sao Paulo" xlink:href="https://scientific-collections.gbif.org/institution/571a17f5-b06d-4fc8-8c74-a18ff480b304" xlink:type="simple">MZSP</named-content> 21511). <bold>A</bold>. Dorsal habitus; <bold>B</bold>. Ventral habitus. Scale bar: 2.0 mm.</p></caption><graphic xmlns:xlink="http://www.w3.org/1999/xlink" xlink:href="zookeys-1267-283_article-175767__-g006.jpg" id="oo_1521643.jpg" position="float" orientation="portrait" xlink:type="simple"><uri content-type="original_file" xlink:type="simple">https://binary.pensoft.net/fig/1521643</uri></graphic></fig></tp:treatment-sec><tp:treatment-sec sec-type="Other material examined" id="SECID0EC1AG"><title>Other material examined.</title><p>Brazil (<named-content xmlns:xlink="http://www.w3.org/1999/xlink" content-type="dwc:institutional_code" xlink:title="Sao Paulo, Museu de Zoologia da Universidade de Sao Paulo" xlink:href="https://scientific-collections.gbif.org/institution/571a17f5-b06d-4fc8-8c74-a18ff480b304" xlink:type="simple">MZSP</named-content>) • 2 ♀♀; Goiás, Campinas; 19 Jul. 1937; Schwarzmaier leg.; <named-content xmlns:xlink="http://www.w3.org/1999/xlink" content-type="dwc:institutional_code" xlink:title="Sao Paulo, Museu de Zoologia da Universidade de Sao Paulo" xlink:href="https://scientific-collections.gbif.org/institution/571a17f5-b06d-4fc8-8c74-a18ff480b304" xlink:type="simple">MZSP</named-content> 21488 • 2 undetermined sex; same collection data as for preceding; Jan. 1946; <named-content xmlns:xlink="http://www.w3.org/1999/xlink" content-type="dwc:institutional_code" xlink:title="Sao Paulo, Museu de Zoologia da Universidade de Sao Paulo" xlink:href="https://scientific-collections.gbif.org/institution/571a17f5-b06d-4fc8-8c74-a18ff480b304" xlink:type="simple">MZSP</named-content> 21490 • 1 undetermined sex; same collection data as for preceding; 1 Dec. 1936; <named-content xmlns:xlink="http://www.w3.org/1999/xlink" content-type="dwc:institutional_code" xlink:title="Sao Paulo, Museu de Zoologia da Universidade de Sao Paulo" xlink:href="https://scientific-collections.gbif.org/institution/571a17f5-b06d-4fc8-8c74-a18ff480b304" xlink:type="simple">MZSP</named-content> 21492 • 1 undetermined sex; Rio de Janeiro, Itatiaia; 1 Dec. 1935; J.F. Zikan leg.; <named-content xmlns:xlink="http://www.w3.org/1999/xlink" content-type="dwc:institutional_code" xlink:title="Sao Paulo, Museu de Zoologia da Universidade de Sao Paulo" xlink:href="https://scientific-collections.gbif.org/institution/571a17f5-b06d-4fc8-8c74-a18ff480b304" xlink:type="simple">MZSP</named-content> 21491 • 1 ♀; São Paulo, Itú, Fazenda Pau d’Alho; 22 Jan. 1961; U. Martins leg.; <named-content xmlns:xlink="http://www.w3.org/1999/xlink" content-type="dwc:institutional_code" xlink:title="Sao Paulo, Museu de Zoologia da Universidade de Sao Paulo" xlink:href="https://scientific-collections.gbif.org/institution/571a17f5-b06d-4fc8-8c74-a18ff480b304" xlink:type="simple">MZSP</named-content> 21493 • 1 ♀; São Paulo, Pindamonhangaba; Schwarzmaier leg.; <named-content xmlns:xlink="http://www.w3.org/1999/xlink" content-type="dwc:institutional_code" xlink:title="Sao Paulo, Museu de Zoologia da Universidade de Sao Paulo" xlink:href="https://scientific-collections.gbif.org/institution/571a17f5-b06d-4fc8-8c74-a18ff480b304" xlink:type="simple">MZSP</named-content> 21489. BRAZIL (<abbrev xmlns:xlink="http://www.w3.org/1999/xlink" content-type="institution" xlink:title="Naturhistorisches Museum Wien" id="ABBRID0EA3AG" xlink:type="simple">NMW</abbrev>) • 1 undetermined sex; Minas Gerais; 16 Mar. 1923. • São Paulo, Pindamonhangaba.</p></tp:treatment-sec><tp:treatment-sec sec-type="Diagnosis" id="SECID0EF3AG"><title>Diagnosis.</title><p>Body not very robust, head oval, pronotum longer than wide and subconical, and prominent tubercles over the body as in <italic><tp:taxon-name><tp:taxon-name-part taxon-name-part-type="genus" reg="Ecitonides">E.</tp:taxon-name-part> <tp:taxon-name-part taxon-name-part-type="species" reg="fraterculus">fraterculus</tp:taxon-name-part></tp:taxon-name></italic>, <italic><tp:taxon-name><tp:taxon-name-part taxon-name-part-type="genus" reg="Ecitonides">E.</tp:taxon-name-part> <tp:taxon-name-part taxon-name-part-type="species" reg="longiceps">longiceps</tp:taxon-name-part></tp:taxon-name></italic>, <italic><tp:taxon-name><tp:taxon-name-part taxon-name-part-type="genus" reg="Ecitonides">E.</tp:taxon-name-part> <tp:taxon-name-part taxon-name-part-type="species" reg="soesilae">soesilae</tp:taxon-name-part></tp:taxon-name></italic>, <italic><tp:taxon-name><tp:taxon-name-part taxon-name-part-type="genus" reg="Ecitonides">E.</tp:taxon-name-part> <tp:taxon-name-part taxon-name-part-type="species" reg="tuberculosus">tuberculosus</tp:taxon-name-part></tp:taxon-name></italic>, and <italic><tp:taxon-name><tp:taxon-name-part taxon-name-part-type="genus" reg="Ecitonides">E.</tp:taxon-name-part> <tp:taxon-name-part taxon-name-part-type="species" reg="volans">volans</tp:taxon-name-part></tp:taxon-name></italic>. Different from <italic><tp:taxon-name><tp:taxon-name-part taxon-name-part-type="genus" reg="Ecitonides">E.</tp:taxon-name-part> <tp:taxon-name-part taxon-name-part-type="species" reg="fraterculus">fraterculus</tp:taxon-name-part></tp:taxon-name></italic> by antennomeres 6–10 as long as wide (transverse in <italic><tp:taxon-name><tp:taxon-name-part taxon-name-part-type="genus" reg="Ecitonides">E.</tp:taxon-name-part> <tp:taxon-name-part taxon-name-part-type="species" reg="fraterculus">fraterculus</tp:taxon-name-part></tp:taxon-name></italic>) and by each elytron with four rows of tubercles (3 in <italic><tp:taxon-name><tp:taxon-name-part taxon-name-part-type="genus" reg="Ecitonides">E.</tp:taxon-name-part> <tp:taxon-name-part taxon-name-part-type="species" reg="fraterculus">fraterculus</tp:taxon-name-part></tp:taxon-name></italic>), from <italic><tp:taxon-name><tp:taxon-name-part taxon-name-part-type="genus" reg="Ecitonides">E.</tp:taxon-name-part> <tp:taxon-name-part taxon-name-part-type="species" reg="longiceps">longiceps</tp:taxon-name-part></tp:taxon-name></italic> by larger eyes, from <italic><tp:taxon-name><tp:taxon-name-part taxon-name-part-type="genus" reg="Ecitonides">E.</tp:taxon-name-part> <tp:taxon-name-part taxon-name-part-type="species" reg="tuberculosus">tuberculosus</tp:taxon-name-part></tp:taxon-name></italic> by antennae of same length as head (almost 2× longer than head in <italic><tp:taxon-name><tp:taxon-name-part taxon-name-part-type="genus" reg="Ecitonides">E.</tp:taxon-name-part> <tp:taxon-name-part taxon-name-part-type="species" reg="tuberculosus">tuberculosus</tp:taxon-name-part></tp:taxon-name></italic>) and from <italic><tp:taxon-name><tp:taxon-name-part taxon-name-part-type="genus" reg="Ecitonides">E.</tp:taxon-name-part> <tp:taxon-name-part taxon-name-part-type="species" reg="soesilae">soesilae</tp:taxon-name-part></tp:taxon-name></italic> and <italic><tp:taxon-name><tp:taxon-name-part taxon-name-part-type="genus" reg="Ecitonides">E.</tp:taxon-name-part> <tp:taxon-name-part taxon-name-part-type="species" reg="volans">volans</tp:taxon-name-part></tp:taxon-name></italic> by pronotum with four rows of tubercles (5 rows in other two species).</p></tp:treatment-sec><tp:treatment-sec sec-type="Additional characters" id="SECID0E1ABG"><title>Additional characters.</title><p>Antennae (Fig. <xref ref-type="fig" rid="F9">9E</xref>) with scape as long as antennomeres 2–5; antennomeres 2 and 3 subequal in length; antennomeres 2–5 longer than wide, 6–10 subquadrate, antennomere 11 slightly smaller than 10; labrum (Fig. <xref ref-type="fig" rid="F10">10E</xref>) with three denticles of subequal size; abdomen with tergites III–V and paratergites of segment III bearing small tubercles, VI bearing only impressions at base; sternites III–VI with ridges extending beyond posterior margin and few lateral tubercles. Aedeagus (Fig. <xref ref-type="fig" rid="F13">13J, K</xref>) with median lobe short and stout, with truncate dorsal strut near foramen, slightly narrowing towards apex, apex of median lobe rounded.</p></tp:treatment-sec><tp:treatment-sec sec-type="Measurements" id="SECID0EMBBG"><title>Measurements.</title><p><abbrev xmlns:xlink="http://www.w3.org/1999/xlink" xlink:title="Total body length" id="ABBRID0ESBBG" xlink:type="simple">TL</abbrev>: 6.5–7.0; <abbrev xmlns:xlink="http://www.w3.org/1999/xlink" xlink:title="head length" id="ABBRID0EWBBG" xlink:type="simple">HL</abbrev>: 1.53; <abbrev xmlns:xlink="http://www.w3.org/1999/xlink" xlink:title="head width" id="ABBRID0E1BBG" xlink:type="simple">HW</abbrev>: 0.8; <abbrev xmlns:xlink="http://www.w3.org/1999/xlink" xlink:title="pronotum length" id="ABBRID0E5BBG" xlink:type="simple">PL</abbrev>: 1.28; <abbrev xmlns:xlink="http://www.w3.org/1999/xlink" xlink:title="pronotum width" id="ABBRID0ECCBG" xlink:type="simple">PW</abbrev>: 0.92; <abbrev xmlns:xlink="http://www.w3.org/1999/xlink" xlink:title="elytral length" id="ABBRID0EGCBG" xlink:type="simple">EL</abbrev>: 1.39; <abbrev xmlns:xlink="http://www.w3.org/1999/xlink" xlink:title="elytral width" id="ABBRID0EKCBG" xlink:type="simple">EW</abbrev>: 1.47; <abbrev xmlns:xlink="http://www.w3.org/1999/xlink" xlink:title="length of the aedeagus" id="ABBRID0EOCBG" xlink:type="simple">LA</abbrev>: 0.9.</p></tp:treatment-sec><tp:treatment-sec sec-type="Distribution" id="SECID0ESCBG"><title>Distribution.</title><p>BRAZIL, Goiás, Espírito Santo, Rio de Janeiro, São Paulo, and Santa Catarina (Fig. <xref ref-type="fig" rid="F15">15</xref>).</p></tp:treatment-sec><tp:treatment-sec sec-type="Host ant" id="SECID0E3CBG"><title>Host ant.</title><p><italic><tp:taxon-name><tp:taxon-name-part taxon-name-part-type="genus" reg="Labidus">Labidus</tp:taxon-name-part> <tp:taxon-name-part taxon-name-part-type="species" reg="praedator">praedator</tp:taxon-name-part></tp:taxon-name></italic>.</p></tp:treatment-sec><tp:treatment-sec sec-type="Remarks" id="SECID0EPDBG"><title>Remarks.</title><p>Some of the studied specimens are old, entirely glued to cardboards, and therefore fragile. In order to preserve these specimens, it was decided not to unglue them, which made sex determination impossible. <xref ref-type="bibr" rid="B23">Wasmann (1900)</xref> did not designate a holotype or define the type locality of the species; he only described two specimens that were found in two localities, Teresópolis (Brazil, Rio de Janeiro) and Joinville (Brazil, Santa Catarina), and we did not have access to the other specimen from the type series deposited in Wasmann’s collection to confirm the conspecificity of the syntypes. The syntype deposited in Borgmeier’s collection (<named-content xmlns:xlink="http://www.w3.org/1999/xlink" content-type="dwc:institutional_code" xlink:title="Sao Paulo, Museu de Zoologia da Universidade de Sao Paulo" xlink:href="https://scientific-collections.gbif.org/institution/571a17f5-b06d-4fc8-8c74-a18ff480b304" xlink:type="simple">MZSP</named-content>) originally belonged to Wasmann’s collection, as indicated by the label “Ex. Coll. Wasmann”, and is the same specimen <xref ref-type="bibr" rid="B7">Borgmeier (1949)</xref> mentioned as the “paratype” in his review, originating from Joinville (Brazil, Santa Catarina). The exact locality of the other specimen in the type series is unknown. Since Wasmann did not designate a holotype or a type locality, and given our inability to access the other syntype, we here designate the aforementioned specimen as a lectotype, thereby fixing the type locality for Joinville, Santa Catarina Brazil.</p></tp:treatment-sec><tp:treatment-sec><!--Section generated to contain objects referenced in tp:taxon-treatment.--><fig id="F1" position="float" orientation="portrait"><object-id xmlns:xlink="http://www.w3.org/1999/xlink" content-type="doi" xlink:type="simple">10.3897/zookeys.1267.175767.figure1</object-id><object-id xmlns:xlink="http://www.w3.org/1999/xlink" content-type="arpha" xlink:type="simple">949B1173-9F2C-589D-81D4-1F4F94C465A9</object-id><label>Figure 1.</label><caption><p><italic><tp:taxon-name><tp:taxon-name-part taxon-name-part-type="genus" reg="Ecitonides">Ecitonides</tp:taxon-name-part> <tp:taxon-name-part taxon-name-part-type="species" reg="brevicornis">brevicornis</tp:taxon-name-part></tp:taxon-name></italic> Wasmann, 1900. <bold>A, B</bold>. Lectotype (<named-content xmlns:xlink="http://www.w3.org/1999/xlink" content-type="dwc:institutional_code" xlink:title="Sao Paulo, Museu de Zoologia da Universidade de Sao Paulo" xlink:href="https://scientific-collections.gbif.org/institution/571a17f5-b06d-4fc8-8c74-a18ff480b304" xlink:type="simple">MZSP</named-content> 27202); <bold>A</bold>. Dorsal habitus; <bold>B</bold>. Labels; <bold>C. D</bold>. Dorsal and ventral habitus of a non-type specimen from Borgmeier’s collection (<named-content xmlns:xlink="http://www.w3.org/1999/xlink" content-type="dwc:institutional_code" xlink:title="Sao Paulo, Museu de Zoologia da Universidade de Sao Paulo" xlink:href="https://scientific-collections.gbif.org/institution/571a17f5-b06d-4fc8-8c74-a18ff480b304" xlink:type="simple">MZSP</named-content> 21489). Scale bar: 2.0 mm.</p></caption><graphic xmlns:xlink="http://www.w3.org/1999/xlink" xlink:href="zookeys-1267-283_article-175767__-g001.jpg" id="oo_1521638.jpg" position="float" orientation="portrait" xlink:type="simple"><uri content-type="original_file" xlink:type="simple">https://binary.pensoft.net/fig/1521638</uri></graphic></fig><fig id="F9" position="float" orientation="portrait"><object-id xmlns:xlink="http://www.w3.org/1999/xlink" content-type="doi" xlink:type="simple">10.3897/zookeys.1267.175767.figure9</object-id><object-id xmlns:xlink="http://www.w3.org/1999/xlink" content-type="arpha" xlink:type="simple">C72B0468-4737-59F8-9944-58BD9842BFA7</object-id><label>Figure 9.</label><caption><p>Antennae and tarsi of <italic><tp:taxon-name><tp:taxon-name-part taxon-name-part-type="genus" reg="Ecitonides">Ecitonides</tp:taxon-name-part></tp:taxon-name></italic> species. <bold>A–G</bold>. Antennae; <bold>H–N</bold>. Foretarsi. <bold>A</bold>, <bold>H</bold>. <italic><tp:taxon-name><tp:taxon-name-part taxon-name-part-type="genus" reg="Ecitonides">Ecitonides</tp:taxon-name-part> <tp:taxon-name-part taxon-name-part-type="species" reg="colossus">colossus</tp:taxon-name-part></tp:taxon-name></italic> sp. nov.; <bold>B</bold>, <bold>I</bold>. <italic><tp:taxon-name><tp:taxon-name-part taxon-name-part-type="genus" reg="Ecitonides">E.</tp:taxon-name-part> <tp:taxon-name-part taxon-name-part-type="species" reg="splendidus">splendidus</tp:taxon-name-part></tp:taxon-name></italic> sp. nov.; <bold>C</bold>, <bold>J</bold>. <italic><tp:taxon-name><tp:taxon-name-part taxon-name-part-type="genus" reg="Ecitonides">E.</tp:taxon-name-part> <tp:taxon-name-part taxon-name-part-type="species" reg="spectabilis">spectabilis</tp:taxon-name-part></tp:taxon-name></italic>; <bold>D</bold>, <bold>K</bold>. <italic><tp:taxon-name><tp:taxon-name-part taxon-name-part-type="genus" reg="Ecitonides">E.</tp:taxon-name-part> <tp:taxon-name-part taxon-name-part-type="species" reg="tuberculosus">tuberculosus</tp:taxon-name-part></tp:taxon-name></italic>; <bold>E</bold>, <bold>L</bold>. <italic><tp:taxon-name><tp:taxon-name-part taxon-name-part-type="genus" reg="Ecitonides">E.</tp:taxon-name-part> <tp:taxon-name-part taxon-name-part-type="species" reg="brevicornis">brevicornis</tp:taxon-name-part></tp:taxon-name></italic>; <bold>F</bold>, <bold>M</bold>. <italic><tp:taxon-name><tp:taxon-name-part taxon-name-part-type="genus" reg="Ecitonides">E.</tp:taxon-name-part> <tp:taxon-name-part taxon-name-part-type="species" reg="fraterculus">fraterculus</tp:taxon-name-part></tp:taxon-name></italic>; <bold>G</bold>, <bold>N</bold>. <italic><tp:taxon-name><tp:taxon-name-part taxon-name-part-type="genus" reg="Ecitonides">E.</tp:taxon-name-part> <tp:taxon-name-part taxon-name-part-type="species" reg="verrucosus">verrucosus</tp:taxon-name-part></tp:taxon-name></italic>. Scale bars: 1.0 mm (<bold>A–G</bold>); 0.5 mm (<bold>G–M</bold>).</p></caption><graphic xmlns:xlink="http://www.w3.org/1999/xlink" xlink:href="zookeys-1267-283_article-175767__-g009.jpg" id="oo_1521646.jpg" position="float" orientation="portrait" xlink:type="simple"><uri content-type="original_file" xlink:type="simple">https://binary.pensoft.net/fig/1521646</uri></graphic></fig><fig id="F10" position="float" orientation="portrait"><object-id xmlns:xlink="http://www.w3.org/1999/xlink" content-type="doi" xlink:type="simple">10.3897/zookeys.1267.175767.figure10</object-id><object-id xmlns:xlink="http://www.w3.org/1999/xlink" content-type="arpha" xlink:type="simple">30CA5636-92F3-5C44-9701-67093D3D04AC</object-id><label>Figure 10.</label><caption><p>Labrum of <italic><tp:taxon-name><tp:taxon-name-part taxon-name-part-type="genus" reg="Ecitonides">Ecitonides</tp:taxon-name-part></tp:taxon-name></italic> species. <bold>A</bold>. <italic><tp:taxon-name><tp:taxon-name-part taxon-name-part-type="genus" reg="Ecitonides">Ecitonides</tp:taxon-name-part> <tp:taxon-name-part taxon-name-part-type="species" reg="tuberculosus">tuberculosus</tp:taxon-name-part></tp:taxon-name></italic>; <bold>B</bold>. <italic><tp:taxon-name><tp:taxon-name-part taxon-name-part-type="genus" reg="Ecitonides">E.</tp:taxon-name-part> <tp:taxon-name-part taxon-name-part-type="species" reg="spectabilis">spectabilis</tp:taxon-name-part></tp:taxon-name></italic>; C. <italic><tp:taxon-name><tp:taxon-name-part taxon-name-part-type="genus" reg="Ecitonides">E.</tp:taxon-name-part> <tp:taxon-name-part taxon-name-part-type="species" reg="colossus">colossus</tp:taxon-name-part></tp:taxon-name></italic> sp. nov.; <bold>D</bold>. <italic><tp:taxon-name><tp:taxon-name-part taxon-name-part-type="genus" reg="Ecitonides">E.</tp:taxon-name-part> <tp:taxon-name-part taxon-name-part-type="species" reg="splendidus">splendidus</tp:taxon-name-part></tp:taxon-name></italic> sp. nov.; <bold>E</bold>. <italic><tp:taxon-name><tp:taxon-name-part taxon-name-part-type="genus" reg="Ecitonides">E.</tp:taxon-name-part> <tp:taxon-name-part taxon-name-part-type="species" reg="brevicornis">brevicornis</tp:taxon-name-part></tp:taxon-name></italic>; <bold>F</bold>. <italic><tp:taxon-name><tp:taxon-name-part taxon-name-part-type="genus" reg="Ecitonides">E.</tp:taxon-name-part> <tp:taxon-name-part taxon-name-part-type="species" reg="fraterculus">fraterculus</tp:taxon-name-part></tp:taxon-name></italic>; <bold>G</bold>. <italic><tp:taxon-name><tp:taxon-name-part taxon-name-part-type="genus" reg="Ecitonides">E.</tp:taxon-name-part> <tp:taxon-name-part taxon-name-part-type="species" reg="verrucosus">verrucosus</tp:taxon-name-part></tp:taxon-name></italic>. Abbreviations: m.dt: medial denticles; <abbrev xmlns:xlink="http://www.w3.org/1999/xlink" xlink:title="laterally emarginate" id="ABBRID0EF6BG" xlink:type="simple">l.e</abbrev>: lateral emargination; <abbrev xmlns:xlink="http://www.w3.org/1999/xlink" xlink:title="Clypeus" id="ABBRID0EJ6BG" xlink:type="simple">clp</abbrev>: clypeus. Figures not to scale.</p></caption><graphic xmlns:xlink="http://www.w3.org/1999/xlink" xlink:href="zookeys-1267-283_article-175767__-g010.jpg" id="oo_1521647.jpg" position="float" orientation="portrait" xlink:type="simple"><uri content-type="original_file" xlink:type="simple">https://binary.pensoft.net/fig/1521647</uri></graphic></fig><fig id="F13" position="float" orientation="portrait"><object-id xmlns:xlink="http://www.w3.org/1999/xlink" content-type="doi" xlink:type="simple">10.3897/zookeys.1267.175767.figure13</object-id><object-id xmlns:xlink="http://www.w3.org/1999/xlink" content-type="arpha" xlink:type="simple">C5A90AFE-6367-5F2B-8087-46CBA45ABD99</object-id><label>Figure 13.</label><caption><p>Aedeagi of <italic><tp:taxon-name><tp:taxon-name-part taxon-name-part-type="genus" reg="Ecitonides">Ecitonides</tp:taxon-name-part></tp:taxon-name></italic> species. <bold>A–C</bold>. <italic><tp:taxon-name><tp:taxon-name-part taxon-name-part-type="genus" reg="Ecitonides">Ecitonides</tp:taxon-name-part> <tp:taxon-name-part taxon-name-part-type="species" reg="colossus">colossus</tp:taxon-name-part></tp:taxon-name></italic> sp. nov.: <bold>A</bold>. Parameral view; <bold>B</bold>. Antiparameral view; <bold>C</bold>. Lateral view. <bold>D, E</bold>. <italic><tp:taxon-name><tp:taxon-name-part taxon-name-part-type="genus" reg="Ecitonides">Ecitonides</tp:taxon-name-part> <tp:taxon-name-part taxon-name-part-type="species" reg="splendidus">splendidus</tp:taxon-name-part></tp:taxon-name></italic> sp. nov.: <bold>D</bold>. Lateral view; <bold>E</bold>. Antiparameral view. <bold>F, G</bold>. <italic><tp:taxon-name><tp:taxon-name-part taxon-name-part-type="genus" reg="Ecitonides">Ecitonides</tp:taxon-name-part> <tp:taxon-name-part taxon-name-part-type="species" reg="tuberculosus">tuberculosus</tp:taxon-name-part></tp:taxon-name></italic>: <bold>F</bold>. Lateral view; <bold>G</bold>. Antiparameral view. <bold>H, I</bold>. <italic><tp:taxon-name><tp:taxon-name-part taxon-name-part-type="genus" reg="Ecitonides">Ecitonides</tp:taxon-name-part> <tp:taxon-name-part taxon-name-part-type="species" reg="verrucosus">verrucosus</tp:taxon-name-part></tp:taxon-name></italic>: <bold>H</bold>. Lateral view; <bold>I</bold>. Antiparameral view. <bold>J, K</bold>. <italic><tp:taxon-name><tp:taxon-name-part taxon-name-part-type="genus" reg="Ecitonides">Ecitonides</tp:taxon-name-part> <tp:taxon-name-part taxon-name-part-type="species" reg="brevicornis">brevicornis</tp:taxon-name-part></tp:taxon-name></italic>: <bold>J</bold>. Lateral view; <bold>K</bold>. Antiparameral view. <bold>L, M</bold>. <italic><tp:taxon-name><tp:taxon-name-part taxon-name-part-type="genus" reg="Ecitonides">Ecitonides</tp:taxon-name-part> <tp:taxon-name-part taxon-name-part-type="species" reg="fraterculus">fraterculus</tp:taxon-name-part></tp:taxon-name></italic>: <bold>L</bold>. Parameral view; <bold>M</bold>. Lateral view. Scale bars: 0.5 mm.</p></caption><graphic xmlns:xlink="http://www.w3.org/1999/xlink" xlink:href="zookeys-1267-283_article-175767__-g013.jpg" id="oo_1521651.jpg" position="float" orientation="portrait" xlink:type="simple"><uri content-type="original_file" xlink:type="simple">https://binary.pensoft.net/fig/1521651</uri></graphic></fig><fig id="F15" position="float" orientation="portrait"><object-id xmlns:xlink="http://www.w3.org/1999/xlink" content-type="doi" xlink:type="simple">10.3897/zookeys.1267.175767.figure15</object-id><object-id xmlns:xlink="http://www.w3.org/1999/xlink" content-type="arpha" xlink:type="simple">0758D661-B818-5DB5-9EB8-C0D1D2B49705</object-id><label>Figure 15.</label><caption><p>Distribution map of <italic><tp:taxon-name><tp:taxon-name-part taxon-name-part-type="genus" reg="Ecitonides">Ecitonides</tp:taxon-name-part></tp:taxon-name></italic> species.</p></caption><graphic xmlns:xlink="http://www.w3.org/1999/xlink" xlink:href="zookeys-1267-283_article-175767__-g015.jpg" id="oo_1521653.jpg" position="float" orientation="portrait" xlink:type="simple"><uri content-type="original_file" xlink:type="simple">https://binary.pensoft.net/fig/1521653</uri></graphic></fig></tp:treatment-sec><ref-list><ref id="B23"><mixed-citation xmlns:xlink="http://www.w3.org/1999/xlink" xlink:type="simple">Wasmann E (1900) Neue Dorylinengäste aus dem neotropischen und dem äthiopischen Faunengebiet (114). Beitrage zur Kenntnis er Myrmekophilen und Termitophilen). Zoologische Jahrbücher. Abteilung für Systematik, Geographie und Biologie der Tiere 14: 215–289. <ext-link xlink:type="simple" xlink:href="10.5962/bhl.part.11529" ext-link-type="doi">https://doi.org/10.5962/bhl.part.11529</ext-link></mixed-citation></ref><ref id="B7"><mixed-citation xmlns:xlink="http://www.w3.org/1999/xlink" xlink:type="simple">Borgmeier T (1949) Neue Arten der Gattungen ecitophiler Staphyliniden, nebst einem Katalog aller bisher beschriebenen Arten. (Col. Staph.). Revista de Etologia 20(1–3): 93–157.</mixed-citation></ref></ref-list></tp:taxon-treatment>
