# Supplementary material for: Synopsis of the myrmecophilous genus Ecitonides Wasmann (Coleoptera, Staphylinidae, Paederinae), with description of two new species from Brazil
Source: Zookeys. 2026 Jan 30;1267:283–314. doi: 10.3897/zookeys.1267.175767 (PMC12881917; doi:10.3897/zookeys.1267.175767)
Supplement: XML Treatment for Ecitonides spectabilis [file zookeys.1267.175767-treatment5.xml]

<!DOCTYPE tp:taxon-treatment
  PUBLIC "-//TaxonX//DTD Taxonomic Treatment Publishing DTD v0 20100105//EN" "tax-treatment-NSO.dtd">
<tp:taxon-treatment xmlns:tp="http://www.plazi.org/taxpub"><tp:treatment-meta><kwd-group><label>Taxon classification</label><kwd>
                <named-content content-type="kingdom">Animalia</named-content>
              </kwd><kwd>
                <named-content content-type="order">Coleoptera</named-content>
              </kwd><kwd>
                <named-content content-type="family">Staphylinidae</named-content>
              </kwd></kwd-group><mixed-citation publication-type="journal"><person-group><name><surname>Montanhini</surname><given-names>Amanda</given-names></name><name><surname>Żyła</surname><given-names>Dagmara</given-names></name><name><surname>Biffi</surname><given-names>Gabriel</given-names></name></person-group><article-title>Synopsis of the myrmecophilous genus <italic><tp:taxon-name><tp:taxon-name-part taxon-name-part-type="genus" reg="Ecitonides">Ecitonides</tp:taxon-name-part></tp:taxon-name></italic> Wasmann (<tp:taxon-name><tp:taxon-name-part taxon-name-part-type="order" reg="Coleoptera">Coleoptera</tp:taxon-name-part></tp:taxon-name>, <tp:taxon-name><tp:taxon-name-part taxon-name-part-type="family" reg="Staphylinidae">Staphylinidae</tp:taxon-name-part></tp:taxon-name>, <tp:taxon-name><tp:taxon-name-part taxon-name-part-type="subfamily" reg="Paederinae">Paederinae</tp:taxon-name-part></tp:taxon-name>), with description of two new species from Brazil</article-title><source>Zookeys</source><day>30</day><month>01</month><year>2026</year><volume>1267</volume><fpage>283</fpage><lpage>314</lpage><pub-id pub-id-type="doi">10.3897/zookeys.1267.175767</pub-id></mixed-citation></tp:treatment-meta><tp:nomenclature><tp:taxon-name><object-id xmlns:xlink="http://www.w3.org/1999/xlink" content-type="arpha" xlink:type="simple">591AA656-2841-58E8-8B17-213BE6449F27</object-id>
              <tp:taxon-name-part taxon-name-part-type="genus" reg="Ecitonides">Ecitonides</tp:taxon-name-part>
              <tp:taxon-name-part taxon-name-part-type="species" reg="spectabilis">spectabilis</tp:taxon-name-part>
            </tp:taxon-name><tp:taxon-authority>Borgmeier, 1932</tp:taxon-authority><xref ref-type="fig" rid="F4">Figs 4</xref><xref ref-type="fig" rid="F9">, 9 C, J, 10B, 12B, E</xref><tp:nomenclature-citation-list><tp:nomenclature-citation><tp:taxon-name>
                  <tp:taxon-name-part taxon-name-part-type="genus" reg="Ecitonides">Ecitonides</tp:taxon-name-part> <tp:taxon-name-part taxon-name-part-type="species" reg="spectabilis">spectabilis</tp:taxon-name-part></tp:taxon-name><comment><xref ref-type="bibr" rid="B6">Borgmeier 1932</xref>: 398. <xref ref-type="bibr" rid="B7">Borgmeier 1949</xref>: 124 (notes).</comment></tp:nomenclature-citation></tp:nomenclature-citation-list></tp:nomenclature><tp:treatment-sec sec-type="Type locality" id="SECID0EEIAI"><title>Type locality.</title><p>Brazil • Goiás: Goiânia (Setor Campinas), <named-content xmlns:xlink="http://www.w3.org/1999/xlink" content-type="dwc:verbatimCoordinates" xlink:type="simple"><named-content content-type="geo-json" specific-use="{&#34;type&#34;:&#34;Point&#34;,&#34;coordinates&#34;:[-49.284167,-16.660556]}" id="NCID0ENIAI" xlink:type="simple"><named-content content-type="dwc:verbatimCoordinates" xlink:type="simple"><named-content content-type="geo-json" specific-use="{&#34;type&#34;:&#34;Point&#34;,&#34;coordinates&#34;:[-49.284167,-16.660556]}" id="NCID0EUIAI" xlink:type="simple">16°39'38"S, 49°17'3"W</named-content></named-content></named-content></named-content>, 26 Apr. 1929, Schwarzmaier leg.</p></tp:treatment-sec><tp:treatment-sec sec-type="Type specimens examined" id="SECID0EYIAI"><title>Type specimens examined.</title><p><bold><italic>Lectotype</italic></bold> (<named-content xmlns:xlink="http://www.w3.org/1999/xlink" content-type="dwc:institutional_code" xlink:title="Sao Paulo, Museu de Zoologia da Universidade de Sao Paulo" xlink:href="https://scientific-collections.gbif.org/institution/571a17f5-b06d-4fc8-8c74-a18ff480b304" xlink:type="simple">MZSP</named-content>, present designation) female, dry pinned. Original labels: “Lectótipo, <italic><tp:taxon-name><tp:taxon-name-part taxon-name-part-type="genus" reg="Ecitonides">Ecitonides</tp:taxon-name-part> <tp:taxon-name-part taxon-name-part-type="species" reg="spectabilis">spectabilis</tp:taxon-name-part></tp:taxon-name></italic> Borgmeier, 1932, designated by Montanhini, Żyła and Biffi, 2025” // “Typus” // Goyas, Campinas, Schwarzmaier, 26-IV-29” // “<tp:taxon-name><tp:taxon-name-part taxon-name-part-type="genus" reg="Ecitonides">Ecitonides</tp:taxon-name-part> <tp:taxon-name-part taxon-name-part-type="species" reg="spectabilis">spectabilis</tp:taxon-name-part></tp:taxon-name> Borg. det. Borgmeier.” // “<italic><tp:taxon-name><tp:taxon-name-part taxon-name-part-type="genus" reg="Eciton">Eciton</tp:taxon-name-part> <tp:taxon-name-part taxon-name-part-type="species" reg="schlechtendali">schlechtendali</tp:taxon-name-part></tp:taxon-name></italic>” // “Coleção BORGMEIER, Fapesp - 1967” // “<named-content xmlns:xlink="http://www.w3.org/1999/xlink" content-type="dwc:institutional_code" xlink:title="Sao Paulo, Museu de Zoologia da Universidade de Sao Paulo" xlink:href="https://scientific-collections.gbif.org/institution/571a17f5-b06d-4fc8-8c74-a18ff480b304" xlink:type="simple">MZSP</named-content> 27200” • <bold><italic>Paralectotypes</italic></bold> (<named-content xmlns:xlink="http://www.w3.org/1999/xlink" content-type="dwc:institutional_code" xlink:title="Sao Paulo, Museu de Zoologia da Universidade de Sao Paulo" xlink:href="https://scientific-collections.gbif.org/institution/571a17f5-b06d-4fc8-8c74-a18ff480b304" xlink:type="simple">MZSP</named-content>, present designation) 3 females, dry pinned. Original labels: “Paralectótipo, <italic><tp:taxon-name><tp:taxon-name-part taxon-name-part-type="genus" reg="Ecitonides">Ecitonides</tp:taxon-name-part> <tp:taxon-name-part taxon-name-part-type="species" reg="spectabilis">spectabilis</tp:taxon-name-part></tp:taxon-name></italic> Borgmeier, 1932, designated by Montanhini, Żyła and Biffi, 2025” // “Typus” // “Goyas, Campinas, Schwarzmaier, XII-1929” // “<italic><tp:taxon-name><tp:taxon-name-part taxon-name-part-type="genus" reg="Ecitonides">Ecitonides</tp:taxon-name-part> <tp:taxon-name-part taxon-name-part-type="species" reg="spectabilis">spectabilis</tp:taxon-name-part></tp:taxon-name></italic> Borg. det. Borgmeier.” // “<italic><tp:taxon-name><tp:taxon-name-part taxon-name-part-type="genus" reg="Eciton">Eciton</tp:taxon-name-part> <tp:taxon-name-part taxon-name-part-type="species" reg="crassicorne">crassicorne</tp:taxon-name-part></tp:taxon-name></italic>” // “Coleção BORGMEIER, Fapesp - 1967” // “<named-content xmlns:xlink="http://www.w3.org/1999/xlink" content-type="dwc:institutional_code" xlink:title="Sao Paulo, Museu de Zoologia da Universidade de Sao Paulo" xlink:href="https://scientific-collections.gbif.org/institution/571a17f5-b06d-4fc8-8c74-a18ff480b304" xlink:type="simple">MZSP</named-content> 27201” • “Paralectótipo, <italic><tp:taxon-name><tp:taxon-name-part taxon-name-part-type="genus" reg="Ecitonides">Ecitonides</tp:taxon-name-part> <tp:taxon-name-part taxon-name-part-type="species" reg="spectabilis">spectabilis</tp:taxon-name-part></tp:taxon-name></italic> Borgmeier, 1932, designated by Montanhini, Żyła and Biffi, 2025” // “Goyas, Campinas, Schwarzmaier, 15.V.1924” // “<italic><tp:taxon-name><tp:taxon-name-part taxon-name-part-type="genus" reg="Ecitonides">Ecitonides</tp:taxon-name-part> <tp:taxon-name-part taxon-name-part-type="species" reg="spectabilis">spectabilis</tp:taxon-name-part></tp:taxon-name></italic> Borg. paratype det. Borgmeier” // “<italic><tp:taxon-name><tp:taxon-name-part taxon-name-part-type="genus" reg="Eciton">E.</tp:taxon-name-part> <tp:taxon-name-part taxon-name-part-type="species" reg="schlechtendali">schlechtendali</tp:taxon-name-part></tp:taxon-name></italic>” //“Coleção BORGMEIER, Fapesp - 1967” // “<named-content xmlns:xlink="http://www.w3.org/1999/xlink" content-type="dwc:institutional_code" xlink:title="Sao Paulo, Museu de Zoologia da Universidade de Sao Paulo" xlink:href="https://scientific-collections.gbif.org/institution/571a17f5-b06d-4fc8-8c74-a18ff480b304" xlink:type="simple">MZSP</named-content> 21494” • “Paralectotype, <italic><tp:taxon-name><tp:taxon-name-part taxon-name-part-type="genus" reg="Ecitonides">Ecitonides</tp:taxon-name-part> <tp:taxon-name-part taxon-name-part-type="species" reg="spectabilis">spectabilis</tp:taxon-name-part></tp:taxon-name></italic> Borgmeier, 1932, designated by Montanhini, Żyła and Biffi, 2025” // “Goyas, Campinas, Schwarzmaier, 14.V.1924, <italic><tp:taxon-name><tp:taxon-name-part taxon-name-part-type="genus" reg="Eciton">E.</tp:taxon-name-part> <tp:taxon-name-part taxon-name-part-type="species" reg="schlechtendali">schlechtendali</tp:taxon-name-part></tp:taxon-name></italic>” // “<italic><tp:taxon-name><tp:taxon-name-part taxon-name-part-type="genus" reg="Ecitonides">Ecitonides</tp:taxon-name-part> <tp:taxon-name-part taxon-name-part-type="species" reg="spectabilis">spectabilis</tp:taxon-name-part></tp:taxon-name></italic> Borg. paratype det. Borgmeier” //“Coleção BORGMEIER, Fapesp - 1967” // “<named-content xmlns:xlink="http://www.w3.org/1999/xlink" content-type="dwc:institutional_code" xlink:title="Sao Paulo, Museu de Zoologia da Universidade de Sao Paulo" xlink:href="https://scientific-collections.gbif.org/institution/571a17f5-b06d-4fc8-8c74-a18ff480b304" xlink:type="simple">MZSP</named-content> 21495”.</p></tp:treatment-sec><tp:treatment-sec sec-type="Other material examined" id="SECID0EZOAI"><title>Other material examined.</title><p>Brazil (all <named-content xmlns:xlink="http://www.w3.org/1999/xlink" content-type="dwc:institutional_code" xlink:title="Sao Paulo, Museu de Zoologia da Universidade de Sao Paulo" xlink:href="https://scientific-collections.gbif.org/institution/571a17f5-b06d-4fc8-8c74-a18ff480b304" xlink:type="simple">MZSP</named-content>) • 1 ♀; Goiás, Campinas; Jan. 1934; Schwarzmaier leg.; <named-content xmlns:xlink="http://www.w3.org/1999/xlink" content-type="dwc:institutional_code" xlink:title="Sao Paulo, Museu de Zoologia da Universidade de Sao Paulo" xlink:href="https://scientific-collections.gbif.org/institution/571a17f5-b06d-4fc8-8c74-a18ff480b304" xlink:type="simple">MZSP</named-content> 21497 • 1 ♀; Minas Gerais, Unaí, Fazenda Bolívia; 22–24 Dec. 1964; <named-content xmlns:xlink="http://www.w3.org/1999/xlink" content-type="dwc:institutional_code" xlink:title="Sao Paulo, Museu de Zoologia da Universidade de Sao Paulo" xlink:href="https://scientific-collections.gbif.org/institution/571a17f5-b06d-4fc8-8c74-a18ff480b304" xlink:type="simple">MZSP</named-content> 21498 • 1 ♀; São Paulo, Barretos; May. 1935; O.S. Barcellos leg.; <named-content xmlns:xlink="http://www.w3.org/1999/xlink" content-type="dwc:institutional_code" xlink:title="Sao Paulo, Museu de Zoologia da Universidade de Sao Paulo" xlink:href="https://scientific-collections.gbif.org/institution/571a17f5-b06d-4fc8-8c74-a18ff480b304" xlink:type="simple">MZSP</named-content> 21496 • 1 ♀; São Paulo, Itú, Fazenda Pau D’Alho; 13 Jan. 1962 • U. Martins leg.; <named-content xmlns:xlink="http://www.w3.org/1999/xlink" content-type="dwc:institutional_code" xlink:title="Sao Paulo, Museu de Zoologia da Universidade de Sao Paulo" xlink:href="https://scientific-collections.gbif.org/institution/571a17f5-b06d-4fc8-8c74-a18ff480b304" xlink:type="simple">MZSP</named-content> 21499.</p></tp:treatment-sec><tp:treatment-sec sec-type="Diagnosis" id="SECID0EHQAI"><title>Diagnosis.</title><p>Body more robust, head rectangular, pronotum slightly longer than wide to hexagonal, and flattened tubercles over body as in <italic><tp:taxon-name><tp:taxon-name-part taxon-name-part-type="genus" reg="Ecitonides">E.</tp:taxon-name-part> <tp:taxon-name-part taxon-name-part-type="species" reg="constanceae">constanceae</tp:taxon-name-part></tp:taxon-name></italic>, <italic><tp:taxon-name><tp:taxon-name-part taxon-name-part-type="genus" reg="Ecitonides">E.</tp:taxon-name-part> <tp:taxon-name-part taxon-name-part-type="species" reg="colossus">colossus</tp:taxon-name-part></tp:taxon-name></italic>, and <italic><tp:taxon-name><tp:taxon-name-part taxon-name-part-type="genus" reg="Ecitonides">E.</tp:taxon-name-part> <tp:taxon-name-part taxon-name-part-type="species" reg="splendidus">splendidus</tp:taxon-name-part></tp:taxon-name></italic> sp. nov. From <italic><tp:taxon-name><tp:taxon-name-part taxon-name-part-type="genus" reg="Ecitonides">E.</tp:taxon-name-part> <tp:taxon-name-part taxon-name-part-type="species" reg="constanceae">constanceae</tp:taxon-name-part></tp:taxon-name></italic>, it differs by smaller eyes (bigger and distinctly interrupting the outline of the head in dorsal view in <italic><tp:taxon-name><tp:taxon-name-part taxon-name-part-type="genus" reg="Ecitonides">E.</tp:taxon-name-part> <tp:taxon-name-part taxon-name-part-type="species" reg="constanceae">constanceae</tp:taxon-name-part></tp:taxon-name></italic>), from <italic><tp:taxon-name><tp:taxon-name-part taxon-name-part-type="genus" reg="Ecitonides">E.</tp:taxon-name-part> <tp:taxon-name-part taxon-name-part-type="species" reg="colossus">colossus</tp:taxon-name-part></tp:taxon-name></italic> sp. nov. by bigger eyes, and from <italic><tp:taxon-name><tp:taxon-name-part taxon-name-part-type="genus" reg="Ecitonides">E.</tp:taxon-name-part> <tp:taxon-name-part taxon-name-part-type="species" reg="splendidus">splendidus</tp:taxon-name-part></tp:taxon-name></italic> sp. nov. by hexagonal pronotum (slightly longer than wide in <italic><tp:taxon-name><tp:taxon-name-part taxon-name-part-type="genus" reg="Ecitonides">E.</tp:taxon-name-part> <tp:taxon-name-part taxon-name-part-type="species" reg="spectabilis">spectabilis</tp:taxon-name-part></tp:taxon-name></italic>).</p></tp:treatment-sec><tp:treatment-sec sec-type="Additional characters" id="SECID0EFTAI"><title>Additional characters.</title><p>Antennae (Fig. <xref ref-type="fig" rid="F9">9C</xref>) ~ 1.5× longer than head with scape as long as antennomeres 2–5 combined; antennomere 2 shorter than 3, antennomeres 2–10 longer than wide and of subequal size; antennomere 11 shorter than 10; labrum (Fig. <xref ref-type="fig" rid="F10">10B</xref>) with three denticles, median denticle smaller and pointed, with two rounded larger denticles on each side; pronotum longer than wide, somewhat hexagonal; elytra with five rows of tubercles. Abdomen with tergites III–V bearing large flattened tubercles, VI bearing only impressions at base; sternites not bearing tubercles.</p></tp:treatment-sec><tp:treatment-sec sec-type="Measurements" id="SECID0ETTAI"><title>Measurements.</title><p><abbrev xmlns:xlink="http://www.w3.org/1999/xlink" xlink:title="Total body length" id="ABBRID0EZTAI" xlink:type="simple">TL</abbrev>: 9.0–11.0; <abbrev xmlns:xlink="http://www.w3.org/1999/xlink" xlink:title="head length" id="ABBRID0E4TAI" xlink:type="simple">HL</abbrev>: 1.81; <abbrev xmlns:xlink="http://www.w3.org/1999/xlink" xlink:title="head width" id="ABBRID0EBUAI" xlink:type="simple">HW</abbrev>: 0.95; <abbrev xmlns:xlink="http://www.w3.org/1999/xlink" xlink:title="pronotum length" id="ABBRID0EFUAI" xlink:type="simple">PL</abbrev>: 1.57; <abbrev xmlns:xlink="http://www.w3.org/1999/xlink" xlink:title="pronotum width" id="ABBRID0EJUAI" xlink:type="simple">PW</abbrev>: 1.49; <abbrev xmlns:xlink="http://www.w3.org/1999/xlink" xlink:title="elytral length" id="ABBRID0ENUAI" xlink:type="simple">EL</abbrev>: 1.97; <abbrev xmlns:xlink="http://www.w3.org/1999/xlink" xlink:title="elytral width" id="ABBRID0ERUAI" xlink:type="simple">EW</abbrev>: 1.88.</p></tp:treatment-sec><tp:treatment-sec sec-type="Distribution" id="SECID0EVUAI"><title>Distribution.</title><p>BRAZIL, Goiás, Minas Gerais, São Paulo (Fig. <xref ref-type="fig" rid="F15">15</xref>).</p></tp:treatment-sec><tp:treatment-sec sec-type="Host ant" id="SECID0E6UAI"><title>Host ant.</title><p><italic><tp:taxon-name><tp:taxon-name-part taxon-name-part-type="genus" reg="Nomamyrmex">Nomamyrmex</tp:taxon-name-part> <tp:taxon-name-part taxon-name-part-type="species" reg="esenbeckii">esenbeckii</tp:taxon-name-part></tp:taxon-name></italic> and <italic><tp:taxon-name><tp:taxon-name-part taxon-name-part-type="genus" reg="Nomamyrmex">Nomamyrmex</tp:taxon-name-part> <tp:taxon-name-part taxon-name-part-type="species" reg="hartiigi">hartiigi</tp:taxon-name-part></tp:taxon-name></italic>.</p></tp:treatment-sec><tp:treatment-sec sec-type="Remarks" id="SECID0E4VAI"><title>Remarks.</title><p>Borgmeier did not designate a holotype in his original description of the species, leaving four of the six specimens of the type series in his own collection and the others in the collections of Wasmann and Reichensperger. Among the four specimens retained by Borgmeier, two were identified as “Typus”, of which the best preserved one is designated here as the lectotype. For two other specimens, the information that they belong to the type series was found only on handwritten identification labels, as “paratypes”, and these are consequently regarded here as paralectotypes. Additionally, the type locality described as “Campinas, Goiás” by Schwarzmaier, refers to the city of Goiânia, “Campinas” being an old name for the city (<xref ref-type="bibr" rid="B25">Zara et al. 2007</xref>). The <named-content xmlns:xlink="http://www.w3.org/1999/xlink" content-type="dwc:institutional_code" xlink:title="Sao Paulo, Museu de Zoologia da Universidade de Sao Paulo" xlink:href="https://scientific-collections.gbif.org/institution/571a17f5-b06d-4fc8-8c74-a18ff480b304" xlink:type="simple">MZSP</named-content> houses two female specimens identified as <italic><tp:taxon-name><tp:taxon-name-part taxon-name-part-type="genus" reg="Ecitonides">E.</tp:taxon-name-part> <tp:taxon-name-part taxon-name-part-type="species" reg="spectabilis">spectabilis</tp:taxon-name-part></tp:taxon-name></italic> with only paler coloration than the type specimens. In those specimens the enlarged flattened tubercles on tergites III–V are more evident (Fig. <xref ref-type="fig" rid="F4">4C</xref>) than in the type specimen (Fig. <xref ref-type="fig" rid="F4">4A</xref>), although the tubercles seem to be very similar to what can be observed in the photographs provided by <xref ref-type="bibr" rid="B12">Jenkins Shaw et al. (2023)</xref>. This character was not used for comparison; instead, the aedeagus would likely be more useful in separating both species, although all studied specimens are females.</p></tp:treatment-sec><tp:treatment-sec><!--Section generated to contain objects referenced in tp:taxon-treatment.--><fig id="F4" position="float" orientation="portrait"><object-id xmlns:xlink="http://www.w3.org/1999/xlink" content-type="doi" xlink:type="simple">10.3897/zookeys.1267.175767.figure4</object-id><object-id xmlns:xlink="http://www.w3.org/1999/xlink" content-type="arpha" xlink:type="simple">FAFDE801-6652-5F7C-9854-3C0265FB125C</object-id><label>Figure 4.</label><caption><p><italic><tp:taxon-name><tp:taxon-name-part taxon-name-part-type="genus" reg="Ecitonides">Ecitonides</tp:taxon-name-part> <tp:taxon-name-part taxon-name-part-type="species" reg="spectabilis">spectabilis</tp:taxon-name-part></tp:taxon-name></italic> Borgmeier, 1932. <bold>A, B</bold>. Lectotype (<named-content xmlns:xlink="http://www.w3.org/1999/xlink" content-type="dwc:institutional_code" xlink:title="Sao Paulo, Museu de Zoologia da Universidade de Sao Paulo" xlink:href="https://scientific-collections.gbif.org/institution/571a17f5-b06d-4fc8-8c74-a18ff480b304" xlink:type="simple">MZSP</named-content> 27200); <bold>A</bold>. Dorsal habitus; <bold>B</bold>. Labels; <bold>C, D</bold>. Non-type specimen (<named-content xmlns:xlink="http://www.w3.org/1999/xlink" content-type="dwc:institutional_code" xlink:title="Sao Paulo, Museu de Zoologia da Universidade de Sao Paulo" xlink:href="https://scientific-collections.gbif.org/institution/571a17f5-b06d-4fc8-8c74-a18ff480b304" xlink:type="simple">MZSP</named-content> 21499) showing the color variation within the species. Scale bar: 2.0 mm.</p></caption><graphic xmlns:xlink="http://www.w3.org/1999/xlink" xlink:href="zookeys-1267-283_article-175767__-g004.jpg" id="oo_1521641.jpg" position="float" orientation="portrait" xlink:type="simple"><uri content-type="original_file" xlink:type="simple">https://binary.pensoft.net/fig/1521641</uri></graphic></fig><fig id="F9" position="float" orientation="portrait"><object-id xmlns:xlink="http://www.w3.org/1999/xlink" content-type="doi" xlink:type="simple">10.3897/zookeys.1267.175767.figure9</object-id><object-id xmlns:xlink="http://www.w3.org/1999/xlink" content-type="arpha" xlink:type="simple">C72B0468-4737-59F8-9944-58BD9842BFA7</object-id><label>Figure 9.</label><caption><p>Antennae and tarsi of <italic><tp:taxon-name><tp:taxon-name-part taxon-name-part-type="genus" reg="Ecitonides">Ecitonides</tp:taxon-name-part></tp:taxon-name></italic> species. <bold>A–G</bold>. Antennae; <bold>H–N</bold>. Foretarsi. <bold>A</bold>, <bold>H</bold>. <italic><tp:taxon-name><tp:taxon-name-part taxon-name-part-type="genus" reg="Ecitonides">Ecitonides</tp:taxon-name-part> <tp:taxon-name-part taxon-name-part-type="species" reg="colossus">colossus</tp:taxon-name-part></tp:taxon-name></italic> sp. nov.; <bold>B</bold>, <bold>I</bold>. <italic><tp:taxon-name><tp:taxon-name-part taxon-name-part-type="genus" reg="Ecitonides">E.</tp:taxon-name-part> <tp:taxon-name-part taxon-name-part-type="species" reg="splendidus">splendidus</tp:taxon-name-part></tp:taxon-name></italic> sp. nov.; <bold>C</bold>, <bold>J</bold>. <italic><tp:taxon-name><tp:taxon-name-part taxon-name-part-type="genus" reg="Ecitonides">E.</tp:taxon-name-part> <tp:taxon-name-part taxon-name-part-type="species" reg="spectabilis">spectabilis</tp:taxon-name-part></tp:taxon-name></italic>; <bold>D</bold>, <bold>K</bold>. <italic><tp:taxon-name><tp:taxon-name-part taxon-name-part-type="genus" reg="Ecitonides">E.</tp:taxon-name-part> <tp:taxon-name-part taxon-name-part-type="species" reg="tuberculosus">tuberculosus</tp:taxon-name-part></tp:taxon-name></italic>; <bold>E</bold>, <bold>L</bold>. <italic><tp:taxon-name><tp:taxon-name-part taxon-name-part-type="genus" reg="Ecitonides">E.</tp:taxon-name-part> <tp:taxon-name-part taxon-name-part-type="species" reg="brevicornis">brevicornis</tp:taxon-name-part></tp:taxon-name></italic>; <bold>F</bold>, <bold>M</bold>. <italic><tp:taxon-name><tp:taxon-name-part taxon-name-part-type="genus" reg="Ecitonides">E.</tp:taxon-name-part> <tp:taxon-name-part taxon-name-part-type="species" reg="fraterculus">fraterculus</tp:taxon-name-part></tp:taxon-name></italic>; <bold>G</bold>, <bold>N</bold>. <italic><tp:taxon-name><tp:taxon-name-part taxon-name-part-type="genus" reg="Ecitonides">E.</tp:taxon-name-part> <tp:taxon-name-part taxon-name-part-type="species" reg="verrucosus">verrucosus</tp:taxon-name-part></tp:taxon-name></italic>. Scale bars: 1.0 mm (<bold>A–G</bold>); 0.5 mm (<bold>G–M</bold>).</p></caption><graphic xmlns:xlink="http://www.w3.org/1999/xlink" xlink:href="zookeys-1267-283_article-175767__-g009.jpg" id="oo_1521646.jpg" position="float" orientation="portrait" xlink:type="simple"><uri content-type="original_file" xlink:type="simple">https://binary.pensoft.net/fig/1521646</uri></graphic></fig><fig id="F10" position="float" orientation="portrait"><object-id xmlns:xlink="http://www.w3.org/1999/xlink" content-type="doi" xlink:type="simple">10.3897/zookeys.1267.175767.figure10</object-id><object-id xmlns:xlink="http://www.w3.org/1999/xlink" content-type="arpha" xlink:type="simple">30CA5636-92F3-5C44-9701-67093D3D04AC</object-id><label>Figure 10.</label><caption><p>Labrum of <italic><tp:taxon-name><tp:taxon-name-part taxon-name-part-type="genus" reg="Ecitonides">Ecitonides</tp:taxon-name-part></tp:taxon-name></italic> species. <bold>A</bold>. <italic><tp:taxon-name><tp:taxon-name-part taxon-name-part-type="genus" reg="Ecitonides">Ecitonides</tp:taxon-name-part> <tp:taxon-name-part taxon-name-part-type="species" reg="tuberculosus">tuberculosus</tp:taxon-name-part></tp:taxon-name></italic>; <bold>B</bold>. <italic><tp:taxon-name><tp:taxon-name-part taxon-name-part-type="genus" reg="Ecitonides">E.</tp:taxon-name-part> <tp:taxon-name-part taxon-name-part-type="species" reg="spectabilis">spectabilis</tp:taxon-name-part></tp:taxon-name></italic>; C. <italic><tp:taxon-name><tp:taxon-name-part taxon-name-part-type="genus" reg="Ecitonides">E.</tp:taxon-name-part> <tp:taxon-name-part taxon-name-part-type="species" reg="colossus">colossus</tp:taxon-name-part></tp:taxon-name></italic> sp. nov.; <bold>D</bold>. <italic><tp:taxon-name><tp:taxon-name-part taxon-name-part-type="genus" reg="Ecitonides">E.</tp:taxon-name-part> <tp:taxon-name-part taxon-name-part-type="species" reg="splendidus">splendidus</tp:taxon-name-part></tp:taxon-name></italic> sp. nov.; <bold>E</bold>. <italic><tp:taxon-name><tp:taxon-name-part taxon-name-part-type="genus" reg="Ecitonides">E.</tp:taxon-name-part> <tp:taxon-name-part taxon-name-part-type="species" reg="brevicornis">brevicornis</tp:taxon-name-part></tp:taxon-name></italic>; <bold>F</bold>. <italic><tp:taxon-name><tp:taxon-name-part taxon-name-part-type="genus" reg="Ecitonides">E.</tp:taxon-name-part> <tp:taxon-name-part taxon-name-part-type="species" reg="fraterculus">fraterculus</tp:taxon-name-part></tp:taxon-name></italic>; <bold>G</bold>. <italic><tp:taxon-name><tp:taxon-name-part taxon-name-part-type="genus" reg="Ecitonides">E.</tp:taxon-name-part> <tp:taxon-name-part taxon-name-part-type="species" reg="verrucosus">verrucosus</tp:taxon-name-part></tp:taxon-name></italic>. Abbreviations: m.dt: medial denticles; <abbrev xmlns:xlink="http://www.w3.org/1999/xlink" xlink:title="laterally emarginate" id="ABBRID0EF6BG" xlink:type="simple">l.e</abbrev>: lateral emargination; <abbrev xmlns:xlink="http://www.w3.org/1999/xlink" xlink:title="Clypeus" id="ABBRID0EJ6BG" xlink:type="simple">clp</abbrev>: clypeus. Figures not to scale.</p></caption><graphic xmlns:xlink="http://www.w3.org/1999/xlink" xlink:href="zookeys-1267-283_article-175767__-g010.jpg" id="oo_1521647.jpg" position="float" orientation="portrait" xlink:type="simple"><uri content-type="original_file" xlink:type="simple">https://binary.pensoft.net/fig/1521647</uri></graphic></fig><fig id="F15" position="float" orientation="portrait"><object-id xmlns:xlink="http://www.w3.org/1999/xlink" content-type="doi" xlink:type="simple">10.3897/zookeys.1267.175767.figure15</object-id><object-id xmlns:xlink="http://www.w3.org/1999/xlink" content-type="arpha" xlink:type="simple">0758D661-B818-5DB5-9EB8-C0D1D2B49705</object-id><label>Figure 15.</label><caption><p>Distribution map of <italic><tp:taxon-name><tp:taxon-name-part taxon-name-part-type="genus" reg="Ecitonides">Ecitonides</tp:taxon-name-part></tp:taxon-name></italic> species.</p></caption><graphic xmlns:xlink="http://www.w3.org/1999/xlink" xlink:href="zookeys-1267-283_article-175767__-g015.jpg" id="oo_1521653.jpg" position="float" orientation="portrait" xlink:type="simple"><uri content-type="original_file" xlink:type="simple">https://binary.pensoft.net/fig/1521653</uri></graphic></fig></tp:treatment-sec><ref-list><ref id="B6"><mixed-citation xmlns:xlink="http://www.w3.org/1999/xlink" xlink:type="simple">Borgmeier T (1932) Dois novos coleopteros ecitophilos do Brasil (<tp:taxon-name><tp:taxon-name-part taxon-name-part-type="family">Staphylinidae</tp:taxon-name-part></tp:taxon-name>). Revista de Etologia 2(4): 397–401.</mixed-citation></ref><ref id="B7"><mixed-citation xmlns:xlink="http://www.w3.org/1999/xlink" xlink:type="simple">Borgmeier T (1949) Neue Arten der Gattungen ecitophiler Staphyliniden, nebst einem Katalog aller bisher beschriebenen Arten. (Col. Staph.). Revista de Etologia 20(1–3): 93–157.</mixed-citation></ref><ref id="B25"><mixed-citation xmlns:xlink="http://www.w3.org/1999/xlink" xlink:type="simple">Zara FJ, Harold G, Fowler HG (2007) Range extension of the army ant <italic><tp:taxon-name><tp:taxon-name-part taxon-name-part-type="genus">Eciton</tp:taxon-name-part> <tp:taxon-name-part taxon-name-part-type="species">mexicanum</tp:taxon-name-part></tp:taxon-name></italic> (<tp:taxon-name><tp:taxon-name-part taxon-name-part-type="genus">Formicidae</tp:taxon-name-part></tp:taxon-name>: <tp:taxon-name><tp:taxon-name-part taxon-name-part-type="tribe">Ecitonini</tp:taxon-name-part></tp:taxon-name>) in the pantanal surround plateau, Brazil. Entomological News 118(2): 211–212. <ext-link xlink:type="simple" xlink:href="10.3157/0013-872X(2007)118%5B211:REOTAA%5D2.0.CO;2" ext-link-type="doi">https://doi.org/10.3157/0013-872X(2007)118[211:REOTAA]2.0.CO;2</ext-link></mixed-citation></ref><ref id="B12"><mixed-citation xmlns:xlink="http://www.w3.org/1999/xlink" xlink:type="simple">Jenkins Shaw JJ, Rodríguez-Melgarejo M, Matsumoto K, Wasel S, Piper R (2023) A new species of <italic><tp:taxon-name><tp:taxon-name-part taxon-name-part-type="genus">Ecitonides</tp:taxon-name-part></tp:taxon-name></italic> Wasmann, 1894 (<tp:taxon-name><tp:taxon-name-part taxon-name-part-type="order">Coleoptera</tp:taxon-name-part></tp:taxon-name>: <tp:taxon-name><tp:taxon-name-part taxon-name-part-type="family">Staphylinidae</tp:taxon-name-part></tp:taxon-name>: <tp:taxon-name><tp:taxon-name-part taxon-name-part-type="subfamily">Paederinae</tp:taxon-name-part></tp:taxon-name>) from Peru and phylogenetic placement of the genus based on molecular data. Zootaxa 5346(2): 186–196. <ext-link xlink:type="simple" xlink:href="10.11646/zootaxa.5346.2.6" ext-link-type="doi">https://doi.org/10.11646/zootaxa.5346.2.6</ext-link></mixed-citation></ref></ref-list></tp:taxon-treatment>
