# Supplementary material for: Synopsis of the myrmecophilous genus Ecitonides Wasmann (Coleoptera, Staphylinidae, Paederinae), with description of two new species from Brazil
Source: Zookeys. 2026 Jan 30;1267:283–314. doi: 10.3897/zookeys.1267.175767 (PMC12881917; doi:10.3897/zookeys.1267.175767)
Supplement: XML Treatment for Ecitonides splendidus [file zookeys.1267.175767-treatment6.xml]

<!DOCTYPE tp:taxon-treatment
  PUBLIC "-//TaxonX//DTD Taxonomic Treatment Publishing DTD v0 20100105//EN" "tax-treatment-NSO.dtd">
<tp:taxon-treatment xmlns:tp="http://www.plazi.org/taxpub"><tp:treatment-meta><kwd-group><label>Taxon classification</label><kwd>
                <named-content content-type="kingdom">Animalia</named-content>
              </kwd><kwd>
                <named-content content-type="order">Coleoptera</named-content>
              </kwd><kwd>
                <named-content content-type="family">Staphylinidae</named-content>
              </kwd></kwd-group><mixed-citation publication-type="journal"><person-group><name><surname>Montanhini</surname><given-names>Amanda</given-names></name><name><surname>Żyła</surname><given-names>Dagmara</given-names></name><name><surname>Biffi</surname><given-names>Gabriel</given-names></name></person-group><article-title>Synopsis of the myrmecophilous genus <italic><tp:taxon-name><tp:taxon-name-part taxon-name-part-type="genus" reg="Ecitonides">Ecitonides</tp:taxon-name-part></tp:taxon-name></italic> Wasmann (<tp:taxon-name><tp:taxon-name-part taxon-name-part-type="order" reg="Coleoptera">Coleoptera</tp:taxon-name-part></tp:taxon-name>, <tp:taxon-name><tp:taxon-name-part taxon-name-part-type="family" reg="Staphylinidae">Staphylinidae</tp:taxon-name-part></tp:taxon-name>, <tp:taxon-name><tp:taxon-name-part taxon-name-part-type="subfamily" reg="Paederinae">Paederinae</tp:taxon-name-part></tp:taxon-name>), with description of two new species from Brazil</article-title><source>Zookeys</source><day>30</day><month>01</month><year>2026</year><volume>1267</volume><fpage>283</fpage><lpage>314</lpage><pub-id pub-id-type="doi">10.3897/zookeys.1267.175767</pub-id></mixed-citation></tp:treatment-meta><tp:nomenclature><tp:taxon-name><object-id xmlns:xlink="http://www.w3.org/1999/xlink" content-type="arpha" xlink:type="simple">57052376-A203-50C9-A7EB-46C618505BD7</object-id>
              <tp:taxon-name-part taxon-name-part-type="genus" reg="Ecitonides">Ecitonides</tp:taxon-name-part>
              <tp:taxon-name-part taxon-name-part-type="species" reg="splendidus">splendidus</tp:taxon-name-part>
              <object-id xmlns:xlink="http://www.w3.org/1999/xlink" content-type="zoobank" xlink:type="simple">https://zoobank.org/0C82E114-4428-4FA0-90CD-4F2D26040245</object-id>
            </tp:taxon-name><tp:taxon-status xmlns:xlink="http://www.w3.org/1999/xlink" xlink:type="simple">sp. nov.</tp:taxon-status><xref ref-type="fig" rid="F5">Figs 5</xref><xref ref-type="fig" rid="F9">, 9 B, I, 10D, 13D, E</xref></tp:nomenclature><tp:treatment-sec sec-type="Type locality" id="SECID0EUYAI"><title>Type locality.</title><p>Brazil • Maranhão: Mirador (Parque Estadual Mirador, Base da Geraldina), <named-content xmlns:xlink="http://www.w3.org/1999/xlink" content-type="dwc:verbatimCoordinates" xlink:type="simple"><named-content content-type="geo-json" specific-use="{&#34;type&#34;:&#34;Point&#34;,&#34;coordinates&#34;:[-45.868889,-6.623611]}" id="NCID0E4YAI" xlink:type="simple"><named-content content-type="dwc:verbatimCoordinates" xlink:type="simple"><named-content content-type="geo-json" specific-use="{&#34;type&#34;:&#34;Point&#34;,&#34;coordinates&#34;:[-45.868889,-6.623611]}" id="NCID0EEZAI" xlink:type="simple">06°37'25"S, 45°52'08"W</named-content></named-content></named-content></named-content>, 12–20 Oct. 2012, F. Limeira-de-Oliveira, L. S. Santos and C.F. Barros leg.</p></tp:treatment-sec><tp:treatment-sec sec-type="Type specimen" id="SECID0EIZAI"><title>Type specimen.</title><p><bold><italic>Holotype</italic></bold> (<abbrev xmlns:xlink="http://www.w3.org/1999/xlink" content-type="institution" xlink:title="Coleção Zoológica do Maranhão" id="ABBRID0ETZAI" xlink:type="simple">CZMA</abbrev>) male, dry pinned, with genitalia in a separate slide. Original labels: “Holótipo, <italic><tp:taxon-name><tp:taxon-name-part taxon-name-part-type="genus" reg="Ecitonides">Ecitonides</tp:taxon-name-part> <tp:taxon-name-part taxon-name-part-type="species" reg="splendidus">splendidus</tp:taxon-name-part></tp:taxon-name></italic> Montanhini, Żyła and Biffi, 2025” // Brasil (MA), Mirador, Parque Est. Mirador, Base da Geraldina, <named-content xmlns:xlink="http://www.w3.org/1999/xlink" content-type="dwc:verbatimCoordinates" xlink:type="simple"><named-content content-type="geo-json" specific-use="{&#34;type&#34;:&#34;Point&#34;,&#34;coordinates&#34;:[-45.868889,-6.623611]}" id="NCID0EG1AI" xlink:type="simple">06°37'25"S/45°52'08"W</named-content></named-content> // “Armadilha Luminosa, 12–20.x.2012, F. Limeira-de-Oliveira, L. S. Santos and C.F. Barros, cols.” // “<abbrev xmlns:xlink="http://www.w3.org/1999/xlink" content-type="institution" xlink:title="Coleção Zoológica do Maranhão" id="ABBRID0EK1AI" xlink:type="simple">CZMA</abbrev> Insect Collection” // “<italic><tp:taxon-name><tp:taxon-name-part taxon-name-part-type="genus" reg="Ecitonides">Ecitonides</tp:taxon-name-part></tp:taxon-name></italic> sp. nov. det. A. Asenjo, 2018”; “<abbrev xmlns:xlink="http://www.w3.org/1999/xlink" content-type="institution" xlink:title="Coleção Zoológica do Maranhão" id="ABBRID0EW1AI" xlink:type="simple">CZMA</abbrev>: FLO 15708”.</p></tp:treatment-sec><tp:treatment-sec sec-type="Diagnosis" id="SECID0E21AI"><title>Diagnosis.</title><p>Body robust, head rectangular, pronotum hexagonal and flattened tubercles over the body as in <italic><tp:taxon-name><tp:taxon-name-part taxon-name-part-type="genus" reg="Ecitonides">E.</tp:taxon-name-part> <tp:taxon-name-part taxon-name-part-type="species" reg="colossus">colossus</tp:taxon-name-part></tp:taxon-name></italic> sp. nov., <italic><tp:taxon-name><tp:taxon-name-part taxon-name-part-type="genus" reg="Ecitonides">E.</tp:taxon-name-part> <tp:taxon-name-part taxon-name-part-type="species" reg="constanceae">constanceae</tp:taxon-name-part></tp:taxon-name></italic> and <italic><tp:taxon-name><tp:taxon-name-part taxon-name-part-type="genus" reg="Ecitonides">E.</tp:taxon-name-part> <tp:taxon-name-part taxon-name-part-type="species" reg="spectabilis">spectabilis</tp:taxon-name-part></tp:taxon-name></italic>. It differs from other species by the labrum with five median denticles.</p></tp:treatment-sec><tp:treatment-sec sec-type="Description" id="SECID0EC3AI"><title>Description.</title><p>Body length: 9.5 mm. Body dark reddish-brown, antennae and tarsi slightly darker than body. Head, pronotum, elytra, tergites III and IV, and anterior margin of tergites V and VI covered with flattened tubercles, ventrally with rugose texture, with few distinct tubercles.</p><p><bold><italic>Head</italic></bold>: elongate, ~ 2× as long as wide (<abbrev xmlns:xlink="http://www.w3.org/1999/xlink" xlink:title="head length" id="ABBRID0EO3AI" xlink:type="simple">HL</abbrev>: 1.8; <abbrev xmlns:xlink="http://www.w3.org/1999/xlink" xlink:title="head width" id="ABBRID0ES3AI" xlink:type="simple">HW</abbrev>: 0.8), rectangular, dorsal surface flat and covered with tubercles arranged in irregular longitudinal rows; ventral surface with distinct texture, with few distinct tubercles and covered with short, sparse, yellowish setae; frons as wide as posterior region; posterior margin only slightly converging. Eyes large, grayish, visible from above, occupying ~ 1/4 of lateral side of head. Antennae (Fig. <xref ref-type="fig" rid="F9">9B</xref>) with 11 antennomeres, elongate, twice longer than head, reaching posterior margin of pronotum; antennomeres moderately pubescent; scape as long as antennomeres 2–5 combined, with external margin sinuate, with apical emargination; antennomeres 2–10 longer than wide, 2 shorter than 3; 3 longer than 4–10; 4–10 slightly increasing in length; antennomere 11 subquadrate, apex acute. Labrum (Fig. <xref ref-type="fig" rid="F10">10D</xref>) well sclerotized, transverse, slightly emarginate and with five denticles; median tooth larger than others and pointed, with one pair of rounded denticles on each side, and adjacent pair of smaller denticles.</p><p><bold><italic>Thorax</italic></bold>: pronotum (<abbrev xmlns:xlink="http://www.w3.org/1999/xlink" xlink:title="pronotum length" id="ABBRID0EF4AI" xlink:type="simple">PL</abbrev>: 1.5; <abbrev xmlns:xlink="http://www.w3.org/1999/xlink" xlink:title="pronotum width" id="ABBRID0EJ4AI" xlink:type="simple">PW</abbrev>: 1.6) convex, hexagonal, widest at middle, wider than head; lateral margins diverging posteriorly at first half and converging posteriad and sinuate due to tuberculate sculpture; posterior margin sinuate, slightly wider than anterior margin; anterior margin feebly sinuate medially to accommodate small distinctive neck, as wide as 1/4 of maximum width of head. Pronotum covered with unequal rows of large tubercles with smaller tubercles in between, forming slight longitudinal crest. Prosternum without distinct tubercles, hypomera bearing small tubercles. Elytra (<abbrev xmlns:xlink="http://www.w3.org/1999/xlink" xlink:title="elytral length" id="ABBRID0EN4AI" xlink:type="simple">EL</abbrev>: 9; <abbrev xmlns:xlink="http://www.w3.org/1999/xlink" xlink:title="elytral width" id="ABBRID0ER4AI" xlink:type="simple">EW</abbrev>: 2.1) wider than pronotum, sinuate laterally and posteriorly due to tuberculate sculpture; anterior margin declivous; humeri weakly projected; each elytron with five regular longitudinal rows of small tubercles; each row marginated by small, thick setae. Meso- and metaventrite with rugose sculpture, with few conspicuous lateral tubercles and bearing short, thick setae; mesoventrite with small and shallow impression; mesosternal process acute and not reaching metasternal process; metasternal process small and truncate. Legs stout and relatively long, covered with small, sparse tubercles and short, thick setae; tarsomeres 1–4 transverse and subequal in size, tarsomere 5 longest, cylindrical, apically dilated, as long as previous four combined (Fig. <xref ref-type="fig" rid="F9">9I</xref>).</p><p><bold><italic>Abdomen</italic></bold>: tergites III–V with posterior margin sinuate, more conspicuous in III and IV; VI with posterior margin slightly crenulated. Tergites III–IV with whole surface covered with tubercles and thick setae between; tergite V with distinct row of tubercles only at anterior 1/3 and flattened longer tubercles on posterior 2/3; VI without tuberculate sculpture, only impressions at base; VII with posterior margin straight, covered with small thick setae; VIII medially U–shaped and densely covered with short golden setae. Sternites III–VI with distinctive texture and covered with short, yellowish setae, laterally bearing thick, golden setae, outer margins weakly crenulated; VII covered with setae and slightly emarginate medially; VIII with median deep rounded emargination. <bold>Aedeagus</bold> (Fig. <xref ref-type="fig" rid="F13">13D, E</xref>) (<abbrev xmlns:xlink="http://www.w3.org/1999/xlink" xlink:title="length of the aedeagus" id="ABBRID0EG5AI" xlink:type="simple">LA</abbrev>: 1.6) long and slender, slightly flattened, bulbous at base, with truncate dorsal strut near foramen; apex of median lobe narrow and pointed, laterally curved.</p><fig id="F13" position="float" orientation="portrait"><object-id xmlns:xlink="http://www.w3.org/1999/xlink" content-type="doi" xlink:type="simple">10.3897/zookeys.1267.175767.figure13</object-id><object-id xmlns:xlink="http://www.w3.org/1999/xlink" content-type="arpha" xlink:type="simple">C5A90AFE-6367-5F2B-8087-46CBA45ABD99</object-id><label>Figure 13.</label><caption><p>Aedeagi of <italic><tp:taxon-name><tp:taxon-name-part taxon-name-part-type="genus" reg="Ecitonides">Ecitonides</tp:taxon-name-part></tp:taxon-name></italic> species. <bold>A–C</bold>. <italic><tp:taxon-name><tp:taxon-name-part taxon-name-part-type="genus" reg="Ecitonides">Ecitonides</tp:taxon-name-part> <tp:taxon-name-part taxon-name-part-type="species" reg="colossus">colossus</tp:taxon-name-part></tp:taxon-name></italic> sp. nov.: <bold>A</bold>. Parameral view; <bold>B</bold>. Antiparameral view; <bold>C</bold>. Lateral view. <bold>D, E</bold>. <italic><tp:taxon-name><tp:taxon-name-part taxon-name-part-type="genus" reg="Ecitonides">Ecitonides</tp:taxon-name-part> <tp:taxon-name-part taxon-name-part-type="species" reg="splendidus">splendidus</tp:taxon-name-part></tp:taxon-name></italic> sp. nov.: <bold>D</bold>. Lateral view; <bold>E</bold>. Antiparameral view. <bold>F, G</bold>. <italic><tp:taxon-name><tp:taxon-name-part taxon-name-part-type="genus" reg="Ecitonides">Ecitonides</tp:taxon-name-part> <tp:taxon-name-part taxon-name-part-type="species" reg="tuberculosus">tuberculosus</tp:taxon-name-part></tp:taxon-name></italic>: <bold>F</bold>. Lateral view; <bold>G</bold>. Antiparameral view. <bold>H, I</bold>. <italic><tp:taxon-name><tp:taxon-name-part taxon-name-part-type="genus" reg="Ecitonides">Ecitonides</tp:taxon-name-part> <tp:taxon-name-part taxon-name-part-type="species" reg="verrucosus">verrucosus</tp:taxon-name-part></tp:taxon-name></italic>: <bold>H</bold>. Lateral view; <bold>I</bold>. Antiparameral view. <bold>J, K</bold>. <italic><tp:taxon-name><tp:taxon-name-part taxon-name-part-type="genus" reg="Ecitonides">Ecitonides</tp:taxon-name-part> <tp:taxon-name-part taxon-name-part-type="species" reg="brevicornis">brevicornis</tp:taxon-name-part></tp:taxon-name></italic>: <bold>J</bold>. Lateral view; <bold>K</bold>. Antiparameral view. <bold>L, M</bold>. <italic><tp:taxon-name><tp:taxon-name-part taxon-name-part-type="genus" reg="Ecitonides">Ecitonides</tp:taxon-name-part> <tp:taxon-name-part taxon-name-part-type="species" reg="fraterculus">fraterculus</tp:taxon-name-part></tp:taxon-name></italic>: <bold>L</bold>. Parameral view; <bold>M</bold>. Lateral view. Scale bars: 0.5 mm.</p></caption><graphic xmlns:xlink="http://www.w3.org/1999/xlink" xlink:href="zookeys-1267-283_article-175767__-g013.jpg" id="oo_1521651.jpg" position="float" orientation="portrait" xlink:type="simple"><uri content-type="original_file" xlink:type="simple">https://binary.pensoft.net/fig/1521651</uri></graphic></fig><fig id="F14" position="float" orientation="portrait"><object-id xmlns:xlink="http://www.w3.org/1999/xlink" content-type="doi" xlink:type="simple">10.3897/zookeys.1267.175767.figure14</object-id><object-id xmlns:xlink="http://www.w3.org/1999/xlink" content-type="arpha" xlink:type="simple">20C0B4C8-696B-594E-A672-2B9172ECC14F</object-id><label>Figure 14.</label><caption><p>Scanning electron microscopy of the integument of <italic><tp:taxon-name><tp:taxon-name-part taxon-name-part-type="genus" reg="Ecitonides">Ecitonides</tp:taxon-name-part> <tp:taxon-name-part taxon-name-part-type="species" reg="brevicornis">brevicornis</tp:taxon-name-part></tp:taxon-name></italic> (<abbrev xmlns:xlink="http://www.w3.org/1999/xlink" content-type="institution" xlink:title="Naturhistorisches Museum Wien" id="ABBRID0ESCBI" xlink:type="simple">NMW</abbrev>). <bold>A</bold>. Dorsal habitus; <bold>B, C</bold>. Details of the head and elytron showing the tubercles and adhered particles; the tubercles are covered with minute pubescence; <bold>D</bold>. Left fore tibia, showing detail of protibiae and the comb of setae.</p></caption><graphic xmlns:xlink="http://www.w3.org/1999/xlink" xlink:href="zookeys-1267-283_article-175767__-g014.jpg" id="oo_1521652.jpg" position="float" orientation="portrait" xlink:type="simple"><uri content-type="original_file" xlink:type="simple">https://binary.pensoft.net/fig/1521652</uri></graphic></fig><fig id="F15" position="float" orientation="portrait"><object-id xmlns:xlink="http://www.w3.org/1999/xlink" content-type="doi" xlink:type="simple">10.3897/zookeys.1267.175767.figure15</object-id><object-id xmlns:xlink="http://www.w3.org/1999/xlink" content-type="arpha" xlink:type="simple">0758D661-B818-5DB5-9EB8-C0D1D2B49705</object-id><label>Figure 15.</label><caption><p>Distribution map of <italic><tp:taxon-name><tp:taxon-name-part taxon-name-part-type="genus" reg="Ecitonides">Ecitonides</tp:taxon-name-part></tp:taxon-name></italic> species.</p></caption><graphic xmlns:xlink="http://www.w3.org/1999/xlink" xlink:href="zookeys-1267-283_article-175767__-g015.jpg" id="oo_1521653.jpg" position="float" orientation="portrait" xlink:type="simple"><uri content-type="original_file" xlink:type="simple">https://binary.pensoft.net/fig/1521653</uri></graphic></fig></tp:treatment-sec><tp:treatment-sec sec-type="Etymology" id="SECID0EODBI"><title>Etymology.</title><p>The specific epithet splendidus is a Latin adjective, which means “splendid/bright”, in allusion to the bright coloration of the new species.</p></tp:treatment-sec><tp:treatment-sec sec-type="Distribution" id="SECID0ETDBI"><title>Distribution.</title><p>BRAZIL, Maranhão (Fig. <xref ref-type="fig" rid="F15">15</xref>).</p></tp:treatment-sec><tp:treatment-sec sec-type="Host ant" id="SECID0E4DBI"><title>Host ant.</title><p>Unknown.</p></tp:treatment-sec><tp:treatment-sec><!--Section generated to contain objects referenced in tp:taxon-treatment.--><fig id="F5" position="float" orientation="portrait"><object-id xmlns:xlink="http://www.w3.org/1999/xlink" content-type="doi" xlink:type="simple">10.3897/zookeys.1267.175767.figure5</object-id><object-id xmlns:xlink="http://www.w3.org/1999/xlink" content-type="arpha" xlink:type="simple">013294AB-1537-5584-8285-A1A8E9E24D81</object-id><label>Figure 5.</label><caption><p><italic><tp:taxon-name><tp:taxon-name-part taxon-name-part-type="genus" reg="Ecitonides">Ecitonides</tp:taxon-name-part> <tp:taxon-name-part taxon-name-part-type="species" reg="splendidus">splendidus</tp:taxon-name-part></tp:taxon-name></italic> sp. nov., holotype (<abbrev xmlns:xlink="http://www.w3.org/1999/xlink" content-type="institution" xlink:title="Coleção Zoológica do Maranhão" id="ABBRID0EUYAG" xlink:type="simple">CZMA</abbrev>: FLO 15708): <bold>A</bold>. Dorsal habitus; <bold>B</bold>. Ventral habitus; <bold>C</bold>. Labels. Scale bar: 2.0 mm.</p></caption><graphic xmlns:xlink="http://www.w3.org/1999/xlink" xlink:href="zookeys-1267-283_article-175767__-g005.jpg" id="oo_1521642.jpg" position="float" orientation="portrait" xlink:type="simple"><uri content-type="original_file" xlink:type="simple">https://binary.pensoft.net/fig/1521642</uri></graphic></fig><fig id="F9" position="float" orientation="portrait"><object-id xmlns:xlink="http://www.w3.org/1999/xlink" content-type="doi" xlink:type="simple">10.3897/zookeys.1267.175767.figure9</object-id><object-id xmlns:xlink="http://www.w3.org/1999/xlink" content-type="arpha" xlink:type="simple">C72B0468-4737-59F8-9944-58BD9842BFA7</object-id><label>Figure 9.</label><caption><p>Antennae and tarsi of <italic><tp:taxon-name><tp:taxon-name-part taxon-name-part-type="genus" reg="Ecitonides">Ecitonides</tp:taxon-name-part></tp:taxon-name></italic> species. <bold>A–G</bold>. Antennae; <bold>H–N</bold>. Foretarsi. <bold>A</bold>, <bold>H</bold>. <italic><tp:taxon-name><tp:taxon-name-part taxon-name-part-type="genus" reg="Ecitonides">Ecitonides</tp:taxon-name-part> <tp:taxon-name-part taxon-name-part-type="species" reg="colossus">colossus</tp:taxon-name-part></tp:taxon-name></italic> sp. nov.; <bold>B</bold>, <bold>I</bold>. <italic><tp:taxon-name><tp:taxon-name-part taxon-name-part-type="genus" reg="Ecitonides">E.</tp:taxon-name-part> <tp:taxon-name-part taxon-name-part-type="species" reg="splendidus">splendidus</tp:taxon-name-part></tp:taxon-name></italic> sp. nov.; <bold>C</bold>, <bold>J</bold>. <italic><tp:taxon-name><tp:taxon-name-part taxon-name-part-type="genus" reg="Ecitonides">E.</tp:taxon-name-part> <tp:taxon-name-part taxon-name-part-type="species" reg="spectabilis">spectabilis</tp:taxon-name-part></tp:taxon-name></italic>; <bold>D</bold>, <bold>K</bold>. <italic><tp:taxon-name><tp:taxon-name-part taxon-name-part-type="genus" reg="Ecitonides">E.</tp:taxon-name-part> <tp:taxon-name-part taxon-name-part-type="species" reg="tuberculosus">tuberculosus</tp:taxon-name-part></tp:taxon-name></italic>; <bold>E</bold>, <bold>L</bold>. <italic><tp:taxon-name><tp:taxon-name-part taxon-name-part-type="genus" reg="Ecitonides">E.</tp:taxon-name-part> <tp:taxon-name-part taxon-name-part-type="species" reg="brevicornis">brevicornis</tp:taxon-name-part></tp:taxon-name></italic>; <bold>F</bold>, <bold>M</bold>. <italic><tp:taxon-name><tp:taxon-name-part taxon-name-part-type="genus" reg="Ecitonides">E.</tp:taxon-name-part> <tp:taxon-name-part taxon-name-part-type="species" reg="fraterculus">fraterculus</tp:taxon-name-part></tp:taxon-name></italic>; <bold>G</bold>, <bold>N</bold>. <italic><tp:taxon-name><tp:taxon-name-part taxon-name-part-type="genus" reg="Ecitonides">E.</tp:taxon-name-part> <tp:taxon-name-part taxon-name-part-type="species" reg="verrucosus">verrucosus</tp:taxon-name-part></tp:taxon-name></italic>. Scale bars: 1.0 mm (<bold>A–G</bold>); 0.5 mm (<bold>G–M</bold>).</p></caption><graphic xmlns:xlink="http://www.w3.org/1999/xlink" xlink:href="zookeys-1267-283_article-175767__-g009.jpg" id="oo_1521646.jpg" position="float" orientation="portrait" xlink:type="simple"><uri content-type="original_file" xlink:type="simple">https://binary.pensoft.net/fig/1521646</uri></graphic></fig><fig id="F10" position="float" orientation="portrait"><object-id xmlns:xlink="http://www.w3.org/1999/xlink" content-type="doi" xlink:type="simple">10.3897/zookeys.1267.175767.figure10</object-id><object-id xmlns:xlink="http://www.w3.org/1999/xlink" content-type="arpha" xlink:type="simple">30CA5636-92F3-5C44-9701-67093D3D04AC</object-id><label>Figure 10.</label><caption><p>Labrum of <italic><tp:taxon-name><tp:taxon-name-part taxon-name-part-type="genus" reg="Ecitonides">Ecitonides</tp:taxon-name-part></tp:taxon-name></italic> species. <bold>A</bold>. <italic><tp:taxon-name><tp:taxon-name-part taxon-name-part-type="genus" reg="Ecitonides">Ecitonides</tp:taxon-name-part> <tp:taxon-name-part taxon-name-part-type="species" reg="tuberculosus">tuberculosus</tp:taxon-name-part></tp:taxon-name></italic>; <bold>B</bold>. <italic><tp:taxon-name><tp:taxon-name-part taxon-name-part-type="genus" reg="Ecitonides">E.</tp:taxon-name-part> <tp:taxon-name-part taxon-name-part-type="species" reg="spectabilis">spectabilis</tp:taxon-name-part></tp:taxon-name></italic>; C. <italic><tp:taxon-name><tp:taxon-name-part taxon-name-part-type="genus" reg="Ecitonides">E.</tp:taxon-name-part> <tp:taxon-name-part taxon-name-part-type="species" reg="colossus">colossus</tp:taxon-name-part></tp:taxon-name></italic> sp. nov.; <bold>D</bold>. <italic><tp:taxon-name><tp:taxon-name-part taxon-name-part-type="genus" reg="Ecitonides">E.</tp:taxon-name-part> <tp:taxon-name-part taxon-name-part-type="species" reg="splendidus">splendidus</tp:taxon-name-part></tp:taxon-name></italic> sp. nov.; <bold>E</bold>. <italic><tp:taxon-name><tp:taxon-name-part taxon-name-part-type="genus" reg="Ecitonides">E.</tp:taxon-name-part> <tp:taxon-name-part taxon-name-part-type="species" reg="brevicornis">brevicornis</tp:taxon-name-part></tp:taxon-name></italic>; <bold>F</bold>. <italic><tp:taxon-name><tp:taxon-name-part taxon-name-part-type="genus" reg="Ecitonides">E.</tp:taxon-name-part> <tp:taxon-name-part taxon-name-part-type="species" reg="fraterculus">fraterculus</tp:taxon-name-part></tp:taxon-name></italic>; <bold>G</bold>. <italic><tp:taxon-name><tp:taxon-name-part taxon-name-part-type="genus" reg="Ecitonides">E.</tp:taxon-name-part> <tp:taxon-name-part taxon-name-part-type="species" reg="verrucosus">verrucosus</tp:taxon-name-part></tp:taxon-name></italic>. Abbreviations: m.dt: medial denticles; <abbrev xmlns:xlink="http://www.w3.org/1999/xlink" xlink:title="laterally emarginate" id="ABBRID0EF6BG" xlink:type="simple">l.e</abbrev>: lateral emargination; <abbrev xmlns:xlink="http://www.w3.org/1999/xlink" xlink:title="Clypeus" id="ABBRID0EJ6BG" xlink:type="simple">clp</abbrev>: clypeus. Figures not to scale.</p></caption><graphic xmlns:xlink="http://www.w3.org/1999/xlink" xlink:href="zookeys-1267-283_article-175767__-g010.jpg" id="oo_1521647.jpg" position="float" orientation="portrait" xlink:type="simple"><uri content-type="original_file" xlink:type="simple">https://binary.pensoft.net/fig/1521647</uri></graphic></fig></tp:treatment-sec></tp:taxon-treatment>
