# Supplementary material for: Synopsis of the myrmecophilous genus Ecitonides Wasmann (Coleoptera, Staphylinidae, Paederinae), with description of two new species from Brazil
Source: Zookeys. 2026 Jan 30;1267:283–314. doi: 10.3897/zookeys.1267.175767 (PMC12881917; doi:10.3897/zookeys.1267.175767)
Supplement: XML Treatment for Ecitonides tuberculosus [file zookeys.1267.175767-treatment7.xml]

<!DOCTYPE tp:taxon-treatment
  PUBLIC "-//TaxonX//DTD Taxonomic Treatment Publishing DTD v0 20100105//EN" "tax-treatment-NSO.dtd">
<tp:taxon-treatment xmlns:tp="http://www.plazi.org/taxpub"><tp:treatment-meta><kwd-group><label>Taxon classification</label><kwd>
                <named-content content-type="kingdom">Animalia</named-content>
              </kwd><kwd>
                <named-content content-type="order">Coleoptera</named-content>
              </kwd><kwd>
                <named-content content-type="family">Staphylinidae</named-content>
              </kwd></kwd-group><mixed-citation publication-type="journal"><person-group><name><surname>Montanhini</surname><given-names>Amanda</given-names></name><name><surname>Żyła</surname><given-names>Dagmara</given-names></name><name><surname>Biffi</surname><given-names>Gabriel</given-names></name></person-group><article-title>Synopsis of the myrmecophilous genus <italic><tp:taxon-name><tp:taxon-name-part taxon-name-part-type="genus" reg="Ecitonides">Ecitonides</tp:taxon-name-part></tp:taxon-name></italic> Wasmann (<tp:taxon-name><tp:taxon-name-part taxon-name-part-type="order" reg="Coleoptera">Coleoptera</tp:taxon-name-part></tp:taxon-name>, <tp:taxon-name><tp:taxon-name-part taxon-name-part-type="family" reg="Staphylinidae">Staphylinidae</tp:taxon-name-part></tp:taxon-name>, <tp:taxon-name><tp:taxon-name-part taxon-name-part-type="subfamily" reg="Paederinae">Paederinae</tp:taxon-name-part></tp:taxon-name>), with description of two new species from Brazil</article-title><source>Zookeys</source><day>30</day><month>01</month><year>2026</year><volume>1267</volume><fpage>283</fpage><lpage>314</lpage><pub-id pub-id-type="doi">10.3897/zookeys.1267.175767</pub-id></mixed-citation></tp:treatment-meta><tp:nomenclature><tp:taxon-name><object-id xmlns:xlink="http://www.w3.org/1999/xlink" content-type="arpha" xlink:type="simple">B5820C25-4E16-5DE7-B40E-70F3C0113BD3</object-id>
              <tp:taxon-name-part taxon-name-part-type="genus" reg="Ecitonides">Ecitonides</tp:taxon-name-part>
              <tp:taxon-name-part taxon-name-part-type="species" reg="tuberculosus">tuberculosus</tp:taxon-name-part>
            </tp:taxon-name><tp:taxon-authority>Wasmann, 1894</tp:taxon-authority><xref ref-type="fig" rid="F6">Figs 6</xref><xref ref-type="fig" rid="F9">, 9 D, K, 10A, 11, 13F, G</xref><tp:nomenclature-citation-list><tp:nomenclature-citation><tp:taxon-name>
                  <tp:taxon-name-part taxon-name-part-type="genus" reg="Ecitonides">Ecitonides</tp:taxon-name-part> <tp:taxon-name-part taxon-name-part-type="species" reg="tuberculosus">tuberculosus</tp:taxon-name-part></tp:taxon-name><comment><xref ref-type="bibr" rid="B22">Wasmann 1894</xref>: 212. <xref ref-type="bibr" rid="B9">Bruch 1933</xref>: 15 (redescription); <xref ref-type="bibr" rid="B7">Borgmeier 1949</xref>: 122.</comment></tp:nomenclature-citation><tp:nomenclature-citation><tp:taxon-name>
                  <tp:taxon-name-part taxon-name-part-type="genus" reg="Ecitonides"/>
                </tp:taxon-name><comment><italic>= <tp:taxon-name><tp:taxon-name-part taxon-name-part-type="genus" reg="Ecitonides">Ecitonides</tp:taxon-name-part></tp:taxon-name> fiebrigi</italic> Wasmann, 1909: 182. <xref ref-type="bibr" rid="B7">Borgmeier 1949</xref>: 122 (syn).</comment></tp:nomenclature-citation></tp:nomenclature-citation-list></tp:nomenclature><tp:treatment-sec sec-type="Material examined" id="SECID0E2GBI"><title>Material examined.</title><p>Brazil (<named-content xmlns:xlink="http://www.w3.org/1999/xlink" content-type="dwc:institutional_code" xlink:title="Sao Paulo, Museu de Zoologia da Universidade de Sao Paulo" xlink:href="https://scientific-collections.gbif.org/institution/571a17f5-b06d-4fc8-8c74-a18ff480b304" xlink:type="simple">MZSP</named-content>) • 1 undetermined sex; Minas Gerais; 16 Jun. 1923; E. luja leg.; MZSP21509 • 2 undetermined sex; Rio de Janeiro, Itatiaia; 5–9 Jul. 1932; J.F. Zikán leg • same collection data as for preceding; 25 Apr. 1935; <named-content xmlns:xlink="http://www.w3.org/1999/xlink" content-type="dwc:institutional_code" xlink:title="Sao Paulo, Museu de Zoologia da Universidade de Sao Paulo" xlink:href="https://scientific-collections.gbif.org/institution/571a17f5-b06d-4fc8-8c74-a18ff480b304" xlink:type="simple">MZSP</named-content> 21504 • 1 ♂; 2 undetermined sex; same collection data as for preceding; <named-content xmlns:xlink="http://www.w3.org/1999/xlink" content-type="dwc:institutional_code" xlink:title="Sao Paulo, Museu de Zoologia da Universidade de Sao Paulo" xlink:href="https://scientific-collections.gbif.org/institution/571a17f5-b06d-4fc8-8c74-a18ff480b304" xlink:type="simple">MZSP</named-content> 21503, 21505 • 1 ♀, 2 undetermined sex; same collection data as for preceding; Dirings leg; <named-content xmlns:xlink="http://www.w3.org/1999/xlink" content-type="dwc:institutional_code" xlink:title="Sao Paulo, Museu de Zoologia da Universidade de Sao Paulo" xlink:href="https://scientific-collections.gbif.org/institution/571a17f5-b06d-4fc8-8c74-a18ff480b304" xlink:type="simple">MZSP</named-content> 21506, 21507 • 1 undetermined sex; São Paulo, Estrada Velha de Santos, Meio da Serra; 12 Feb. 1957; W. Kempf leg.; <named-content xmlns:xlink="http://www.w3.org/1999/xlink" content-type="dwc:institutional_code" xlink:title="Sao Paulo, Museu de Zoologia da Universidade de Sao Paulo" xlink:href="https://scientific-collections.gbif.org/institution/571a17f5-b06d-4fc8-8c74-a18ff480b304" xlink:type="simple">MZSP</named-content> 21516 • 1 undetermined sex; São Paulo, Salesópolis, Estação Biológica de Boracéia; 25 Fev. 1963; Reichardt leg.; <named-content xmlns:xlink="http://www.w3.org/1999/xlink" content-type="dwc:institutional_code" xlink:title="Sao Paulo, Museu de Zoologia da Universidade de Sao Paulo" xlink:href="https://scientific-collections.gbif.org/institution/571a17f5-b06d-4fc8-8c74-a18ff480b304" xlink:type="simple">MZSP</named-content> 21510 • 1 undetermined sex; same locality data as for preceding; 12–14 Nov. 1967; <named-content xmlns:xlink="http://www.w3.org/1999/xlink" content-type="dwc:institutional_code" xlink:title="Sao Paulo, Museu de Zoologia da Universidade de Sao Paulo" xlink:href="https://scientific-collections.gbif.org/institution/571a17f5-b06d-4fc8-8c74-a18ff480b304" xlink:type="simple">MZSP</named-content> 21511 • 1 undetermined sex; same collection data as for preceding; 21–22 Mar. 1963; S. Vanin and M. Jorge leg.; <named-content xmlns:xlink="http://www.w3.org/1999/xlink" content-type="dwc:institutional_code" xlink:title="Sao Paulo, Museu de Zoologia da Universidade de Sao Paulo" xlink:href="https://scientific-collections.gbif.org/institution/571a17f5-b06d-4fc8-8c74-a18ff480b304" xlink:type="simple">MZSP</named-content> 21512 • 1 undetermined sex; same collection data as for preceding; 3 Apr. 1973; A.S. Rano leg.; MZSP21513 • 1 ♂; same collection data as for preceding; 14–15 Apr. 2023; H.P. Moleiro leg.; <named-content xmlns:xlink="http://www.w3.org/1999/xlink" content-type="dwc:institutional_code" xlink:title="Sao Paulo, Museu de Zoologia da Universidade de Sao Paulo" xlink:href="https://scientific-collections.gbif.org/institution/571a17f5-b06d-4fc8-8c74-a18ff480b304" xlink:type="simple">MZSP</named-content> 21517 • 1 undetermined sex; Santa Catarina, Nova Teutônia; Oct. 1936; F. Plaumann leg.; <named-content xmlns:xlink="http://www.w3.org/1999/xlink" content-type="dwc:institutional_code" xlink:title="Sao Paulo, Museu de Zoologia da Universidade de Sao Paulo" xlink:href="https://scientific-collections.gbif.org/institution/571a17f5-b06d-4fc8-8c74-a18ff480b304" xlink:type="simple">MZSP</named-content> 21514; BRAZIL (<abbrev xmlns:xlink="http://www.w3.org/1999/xlink" content-type="institution" xlink:title="Coleção Entomológica de Mato Grosso Eurides Furtado, Universidade Federal de Mato Grosso" id="ABBRID0ERJBI" xlink:type="simple">CEMT</abbrev>) • 1 ♂, 1 ♀; Rio de Janeiro, Nova Friburgo; Nov. 2009; E. Grossi leg • 1 undetermined sex; same locality and collector data as for preceding; Mar. 2012.</p></tp:treatment-sec><tp:treatment-sec sec-type="Diagnosis" id="SECID0EWJBI"><title>Diagnosis.</title><p>Body less robust, head oval, pronotum longer than wide and subconical, and prominent tubercles over body as in <italic><tp:taxon-name><tp:taxon-name-part taxon-name-part-type="genus" reg="Ecitonides">E.</tp:taxon-name-part> <tp:taxon-name-part taxon-name-part-type="species" reg="brevicornis">brevicornis</tp:taxon-name-part></tp:taxon-name></italic>, <italic><tp:taxon-name><tp:taxon-name-part taxon-name-part-type="genus" reg="Ecitonides">E.</tp:taxon-name-part> <tp:taxon-name-part taxon-name-part-type="species" reg="fraterculus">fraterculus</tp:taxon-name-part></tp:taxon-name></italic>, <italic><tp:taxon-name><tp:taxon-name-part taxon-name-part-type="genus" reg="Ecitonides">E.</tp:taxon-name-part> <tp:taxon-name-part taxon-name-part-type="species" reg="longiceps">longiceps</tp:taxon-name-part></tp:taxon-name></italic>, <italic><tp:taxon-name><tp:taxon-name-part taxon-name-part-type="genus" reg="Ecitonides">E.</tp:taxon-name-part> <tp:taxon-name-part taxon-name-part-type="species" reg="volans">volans</tp:taxon-name-part></tp:taxon-name></italic>, and <italic><tp:taxon-name><tp:taxon-name-part taxon-name-part-type="genus" reg="Ecitonides">E.</tp:taxon-name-part> <tp:taxon-name-part taxon-name-part-type="species" reg="soesilae">soesilae</tp:taxon-name-part></tp:taxon-name></italic>. From <italic><tp:taxon-name><tp:taxon-name-part taxon-name-part-type="genus" reg="Ecitonides">E.</tp:taxon-name-part> <tp:taxon-name-part taxon-name-part-type="species" reg="brevicornis">brevicornis</tp:taxon-name-part></tp:taxon-name></italic> and <italic><tp:taxon-name><tp:taxon-name-part taxon-name-part-type="genus" reg="Ecitonides">E.</tp:taxon-name-part> <tp:taxon-name-part taxon-name-part-type="species" reg="fraterculus">fraterculus</tp:taxon-name-part></tp:taxon-name></italic>, it differs by antennae being almost twice as long as head (same length as head in other two species), from <italic><tp:taxon-name><tp:taxon-name-part taxon-name-part-type="genus" reg="Ecitonides">E.</tp:taxon-name-part> <tp:taxon-name-part taxon-name-part-type="species" reg="longiceps">longiceps</tp:taxon-name-part></tp:taxon-name></italic> by larger eyes, from <italic><tp:taxon-name><tp:taxon-name-part taxon-name-part-type="genus" reg="Ecitonides">E.</tp:taxon-name-part> <tp:taxon-name-part taxon-name-part-type="species" reg="volans">volans</tp:taxon-name-part></tp:taxon-name></italic> by pattern of the tuberculate sculpture on tergites III–V, which is denser in <italic><tp:taxon-name><tp:taxon-name-part taxon-name-part-type="genus" reg="Ecitonides">E.</tp:taxon-name-part> <tp:taxon-name-part taxon-name-part-type="species" reg="volans">volans</tp:taxon-name-part></tp:taxon-name></italic> and sparser in <italic><tp:taxon-name><tp:taxon-name-part taxon-name-part-type="genus" reg="Ecitonides">E.</tp:taxon-name-part> <tp:taxon-name-part taxon-name-part-type="species" reg="tuberculosus">tuberculosus</tp:taxon-name-part></tp:taxon-name></italic>, and from <italic><tp:taxon-name><tp:taxon-name-part taxon-name-part-type="genus" reg="Ecitonides">E.</tp:taxon-name-part> <tp:taxon-name-part taxon-name-part-type="species" reg="soesilae">soesilae</tp:taxon-name-part></tp:taxon-name></italic> by each elytron with four regular rows of tubercles (5 rows in <italic><tp:taxon-name><tp:taxon-name-part taxon-name-part-type="genus" reg="Ecitonides">E.</tp:taxon-name-part> <tp:taxon-name-part taxon-name-part-type="species" reg="soesilae">soesilae</tp:taxon-name-part></tp:taxon-name></italic>).</p></tp:treatment-sec><tp:treatment-sec sec-type="Additional characters" id="SECID0ELOBI"><title>Additional characters.</title><p>Antennae (Fig. <xref ref-type="fig" rid="F9">9D</xref>) with scape almost as long as antennomeres 2–6 combined; antennomere 2 slightly shorter than 3; antennomeres 3–11 longer than wide and of subequal length; labrum (Fig. <xref ref-type="fig" rid="F10">10A</xref>) with three small denticles: one median, acute, and one rounded denticle on each side; abdomen with tergites III–V and paratergites of segments III and IV bearing small tubercles; sternites III and IV bearing small and flattened tubercles and III–V with ridges extending beyond posterior margin. Aedeagus (Fig. <xref ref-type="fig" rid="F13">13F, G</xref>) with rounded dorsal strut near foramen; apex of median lobe narrow and pointed, weakly sinuate.</p></tp:treatment-sec><tp:treatment-sec sec-type="Measurements" id="SECID0E4OBI"><title>Measurements.</title><p><abbrev xmlns:xlink="http://www.w3.org/1999/xlink" xlink:title="Total body length" id="ABBRID0EDPBI" xlink:type="simple">TL</abbrev>: 6.0–7.5; <abbrev xmlns:xlink="http://www.w3.org/1999/xlink" xlink:title="head length" id="ABBRID0EHPBI" xlink:type="simple">HL</abbrev>: 1.51; <abbrev xmlns:xlink="http://www.w3.org/1999/xlink" xlink:title="head width" id="ABBRID0ELPBI" xlink:type="simple">HW</abbrev>: 0.78; <abbrev xmlns:xlink="http://www.w3.org/1999/xlink" xlink:title="pronotum length" id="ABBRID0EPPBI" xlink:type="simple">PL</abbrev>: 1.2; <abbrev xmlns:xlink="http://www.w3.org/1999/xlink" xlink:title="pronotum width" id="ABBRID0ETPBI" xlink:type="simple">PW</abbrev> 0.8: <abbrev xmlns:xlink="http://www.w3.org/1999/xlink" xlink:title="elytral length" id="ABBRID0EXPBI" xlink:type="simple">EL</abbrev>: 1.41; <abbrev xmlns:xlink="http://www.w3.org/1999/xlink" xlink:title="elytral width" id="ABBRID0E2PBI" xlink:type="simple">EW</abbrev>: 1.32; <abbrev xmlns:xlink="http://www.w3.org/1999/xlink" xlink:title="length of the aedeagus" id="ABBRID0E6PBI" xlink:type="simple">LA</abbrev>: 1.1.</p></tp:treatment-sec><tp:treatment-sec sec-type="Distribution" id="SECID0EDQBI"><title>Distribution.</title><p>BRAZIL, Minas Gerais, Rio de Janeiro, São Paulo, Santa Catarina. PARAGUAY, Cordillera. ARGENTINA, Misiones (Fig. <xref ref-type="fig" rid="F15">15</xref>).</p></tp:treatment-sec><tp:treatment-sec sec-type="Host ant" id="SECID0ENQBI"><title>Host ant.</title><p><italic><tp:taxon-name><tp:taxon-name-part taxon-name-part-type="genus" reg="Labidus">Labidus</tp:taxon-name-part> <tp:taxon-name-part taxon-name-part-type="species" reg="praedator">praedator</tp:taxon-name-part></tp:taxon-name></italic>.</p></tp:treatment-sec><tp:treatment-sec sec-type="Remarks" id="SECID0EARBI"><title>Remarks.</title><p>Most of the studied specimens are old, entirely glued to cardboards, and therefore fragile. In order to preserve them, it was decided not to unglue them, making sex determination impossible.</p><p><xref ref-type="bibr" rid="B7">Borgmeier (1949)</xref> synonymized <italic><tp:taxon-name><tp:taxon-name-part taxon-name-part-type="genus" reg="Ecitonides">E.</tp:taxon-name-part> <tp:taxon-name-part taxon-name-part-type="species" reg="fiebrigi">fiebrigi</tp:taxon-name-part></tp:taxon-name></italic> with <italic><tp:taxon-name><tp:taxon-name-part taxon-name-part-type="genus" reg="Ecitonides">E.</tp:taxon-name-part> <tp:taxon-name-part taxon-name-part-type="species" reg="tuberculosus">tuberculosus</tp:taxon-name-part></tp:taxon-name></italic> because the size difference (7.5 mm and 6.0 mm, respectively) was considered insufficient to separate them. Although the description and illustrations given for <italic><tp:taxon-name><tp:taxon-name-part taxon-name-part-type="genus" reg="Ecitonides">E.</tp:taxon-name-part> <tp:taxon-name-part taxon-name-part-type="species" reg="tuberculosus">tuberculosus</tp:taxon-name-part></tp:taxon-name></italic> enable reliable identification of additional material from Brazilian collections, no illustrations were given for <italic><tp:taxon-name><tp:taxon-name-part taxon-name-part-type="genus" reg="Ecitonides">E.</tp:taxon-name-part> <tp:taxon-name-part taxon-name-part-type="species" reg="fiebrigi">fiebrigi</tp:taxon-name-part></tp:taxon-name></italic>, and the description is insufficient to clearly distinguish the two species. The confirmation of the synonymy will require comparison of the type specimens of both species, which were not available to us.</p></tp:treatment-sec><tp:treatment-sec><!--Section generated to contain objects referenced in tp:taxon-treatment.--><fig id="F6" position="float" orientation="portrait"><object-id xmlns:xlink="http://www.w3.org/1999/xlink" content-type="doi" xlink:type="simple">10.3897/zookeys.1267.175767.figure6</object-id><object-id xmlns:xlink="http://www.w3.org/1999/xlink" content-type="arpha" xlink:type="simple">C3ED667C-E748-5BD6-9D18-4885486BC097</object-id><label>Figure 6.</label><caption><p><italic><tp:taxon-name><tp:taxon-name-part taxon-name-part-type="genus" reg="Ecitonides">Ecitonides</tp:taxon-name-part> <tp:taxon-name-part taxon-name-part-type="species" reg="tuberculosus">tuberculosus</tp:taxon-name-part></tp:taxon-name></italic> Wasmann, 1894, non-type specimen (<named-content xmlns:xlink="http://www.w3.org/1999/xlink" content-type="dwc:institutional_code" xlink:title="Sao Paulo, Museu de Zoologia da Universidade de Sao Paulo" xlink:href="https://scientific-collections.gbif.org/institution/571a17f5-b06d-4fc8-8c74-a18ff480b304" xlink:type="simple">MZSP</named-content> 21511). <bold>A</bold>. Dorsal habitus; <bold>B</bold>. Ventral habitus. Scale bar: 2.0 mm.</p></caption><graphic xmlns:xlink="http://www.w3.org/1999/xlink" xlink:href="zookeys-1267-283_article-175767__-g006.jpg" id="oo_1521643.jpg" position="float" orientation="portrait" xlink:type="simple"><uri content-type="original_file" xlink:type="simple">https://binary.pensoft.net/fig/1521643</uri></graphic></fig><fig id="F9" position="float" orientation="portrait"><object-id xmlns:xlink="http://www.w3.org/1999/xlink" content-type="doi" xlink:type="simple">10.3897/zookeys.1267.175767.figure9</object-id><object-id xmlns:xlink="http://www.w3.org/1999/xlink" content-type="arpha" xlink:type="simple">C72B0468-4737-59F8-9944-58BD9842BFA7</object-id><label>Figure 9.</label><caption><p>Antennae and tarsi of <italic><tp:taxon-name><tp:taxon-name-part taxon-name-part-type="genus" reg="Ecitonides">Ecitonides</tp:taxon-name-part></tp:taxon-name></italic> species. <bold>A–G</bold>. Antennae; <bold>H–N</bold>. Foretarsi. <bold>A</bold>, <bold>H</bold>. <italic><tp:taxon-name><tp:taxon-name-part taxon-name-part-type="genus" reg="Ecitonides">Ecitonides</tp:taxon-name-part> <tp:taxon-name-part taxon-name-part-type="species" reg="colossus">colossus</tp:taxon-name-part></tp:taxon-name></italic> sp. nov.; <bold>B</bold>, <bold>I</bold>. <italic><tp:taxon-name><tp:taxon-name-part taxon-name-part-type="genus" reg="Ecitonides">E.</tp:taxon-name-part> <tp:taxon-name-part taxon-name-part-type="species" reg="splendidus">splendidus</tp:taxon-name-part></tp:taxon-name></italic> sp. nov.; <bold>C</bold>, <bold>J</bold>. <italic><tp:taxon-name><tp:taxon-name-part taxon-name-part-type="genus" reg="Ecitonides">E.</tp:taxon-name-part> <tp:taxon-name-part taxon-name-part-type="species" reg="spectabilis">spectabilis</tp:taxon-name-part></tp:taxon-name></italic>; <bold>D</bold>, <bold>K</bold>. <italic><tp:taxon-name><tp:taxon-name-part taxon-name-part-type="genus" reg="Ecitonides">E.</tp:taxon-name-part> <tp:taxon-name-part taxon-name-part-type="species" reg="tuberculosus">tuberculosus</tp:taxon-name-part></tp:taxon-name></italic>; <bold>E</bold>, <bold>L</bold>. <italic><tp:taxon-name><tp:taxon-name-part taxon-name-part-type="genus" reg="Ecitonides">E.</tp:taxon-name-part> <tp:taxon-name-part taxon-name-part-type="species" reg="brevicornis">brevicornis</tp:taxon-name-part></tp:taxon-name></italic>; <bold>F</bold>, <bold>M</bold>. <italic><tp:taxon-name><tp:taxon-name-part taxon-name-part-type="genus" reg="Ecitonides">E.</tp:taxon-name-part> <tp:taxon-name-part taxon-name-part-type="species" reg="fraterculus">fraterculus</tp:taxon-name-part></tp:taxon-name></italic>; <bold>G</bold>, <bold>N</bold>. <italic><tp:taxon-name><tp:taxon-name-part taxon-name-part-type="genus" reg="Ecitonides">E.</tp:taxon-name-part> <tp:taxon-name-part taxon-name-part-type="species" reg="verrucosus">verrucosus</tp:taxon-name-part></tp:taxon-name></italic>. Scale bars: 1.0 mm (<bold>A–G</bold>); 0.5 mm (<bold>G–M</bold>).</p></caption><graphic xmlns:xlink="http://www.w3.org/1999/xlink" xlink:href="zookeys-1267-283_article-175767__-g009.jpg" id="oo_1521646.jpg" position="float" orientation="portrait" xlink:type="simple"><uri content-type="original_file" xlink:type="simple">https://binary.pensoft.net/fig/1521646</uri></graphic></fig><fig id="F10" position="float" orientation="portrait"><object-id xmlns:xlink="http://www.w3.org/1999/xlink" content-type="doi" xlink:type="simple">10.3897/zookeys.1267.175767.figure10</object-id><object-id xmlns:xlink="http://www.w3.org/1999/xlink" content-type="arpha" xlink:type="simple">30CA5636-92F3-5C44-9701-67093D3D04AC</object-id><label>Figure 10.</label><caption><p>Labrum of <italic><tp:taxon-name><tp:taxon-name-part taxon-name-part-type="genus" reg="Ecitonides">Ecitonides</tp:taxon-name-part></tp:taxon-name></italic> species. <bold>A</bold>. <italic><tp:taxon-name><tp:taxon-name-part taxon-name-part-type="genus" reg="Ecitonides">Ecitonides</tp:taxon-name-part> <tp:taxon-name-part taxon-name-part-type="species" reg="tuberculosus">tuberculosus</tp:taxon-name-part></tp:taxon-name></italic>; <bold>B</bold>. <italic><tp:taxon-name><tp:taxon-name-part taxon-name-part-type="genus" reg="Ecitonides">E.</tp:taxon-name-part> <tp:taxon-name-part taxon-name-part-type="species" reg="spectabilis">spectabilis</tp:taxon-name-part></tp:taxon-name></italic>; C. <italic><tp:taxon-name><tp:taxon-name-part taxon-name-part-type="genus" reg="Ecitonides">E.</tp:taxon-name-part> <tp:taxon-name-part taxon-name-part-type="species" reg="colossus">colossus</tp:taxon-name-part></tp:taxon-name></italic> sp. nov.; <bold>D</bold>. <italic><tp:taxon-name><tp:taxon-name-part taxon-name-part-type="genus" reg="Ecitonides">E.</tp:taxon-name-part> <tp:taxon-name-part taxon-name-part-type="species" reg="splendidus">splendidus</tp:taxon-name-part></tp:taxon-name></italic> sp. nov.; <bold>E</bold>. <italic><tp:taxon-name><tp:taxon-name-part taxon-name-part-type="genus" reg="Ecitonides">E.</tp:taxon-name-part> <tp:taxon-name-part taxon-name-part-type="species" reg="brevicornis">brevicornis</tp:taxon-name-part></tp:taxon-name></italic>; <bold>F</bold>. <italic><tp:taxon-name><tp:taxon-name-part taxon-name-part-type="genus" reg="Ecitonides">E.</tp:taxon-name-part> <tp:taxon-name-part taxon-name-part-type="species" reg="fraterculus">fraterculus</tp:taxon-name-part></tp:taxon-name></italic>; <bold>G</bold>. <italic><tp:taxon-name><tp:taxon-name-part taxon-name-part-type="genus" reg="Ecitonides">E.</tp:taxon-name-part> <tp:taxon-name-part taxon-name-part-type="species" reg="verrucosus">verrucosus</tp:taxon-name-part></tp:taxon-name></italic>. Abbreviations: m.dt: medial denticles; <abbrev xmlns:xlink="http://www.w3.org/1999/xlink" xlink:title="laterally emarginate" id="ABBRID0EF6BG" xlink:type="simple">l.e</abbrev>: lateral emargination; <abbrev xmlns:xlink="http://www.w3.org/1999/xlink" xlink:title="Clypeus" id="ABBRID0EJ6BG" xlink:type="simple">clp</abbrev>: clypeus. Figures not to scale.</p></caption><graphic xmlns:xlink="http://www.w3.org/1999/xlink" xlink:href="zookeys-1267-283_article-175767__-g010.jpg" id="oo_1521647.jpg" position="float" orientation="portrait" xlink:type="simple"><uri content-type="original_file" xlink:type="simple">https://binary.pensoft.net/fig/1521647</uri></graphic></fig><fig id="F13" position="float" orientation="portrait"><object-id xmlns:xlink="http://www.w3.org/1999/xlink" content-type="doi" xlink:type="simple">10.3897/zookeys.1267.175767.figure13</object-id><object-id xmlns:xlink="http://www.w3.org/1999/xlink" content-type="arpha" xlink:type="simple">C5A90AFE-6367-5F2B-8087-46CBA45ABD99</object-id><label>Figure 13.</label><caption><p>Aedeagi of <italic><tp:taxon-name><tp:taxon-name-part taxon-name-part-type="genus" reg="Ecitonides">Ecitonides</tp:taxon-name-part></tp:taxon-name></italic> species. <bold>A–C</bold>. <italic><tp:taxon-name><tp:taxon-name-part taxon-name-part-type="genus" reg="Ecitonides">Ecitonides</tp:taxon-name-part> <tp:taxon-name-part taxon-name-part-type="species" reg="colossus">colossus</tp:taxon-name-part></tp:taxon-name></italic> sp. nov.: <bold>A</bold>. Parameral view; <bold>B</bold>. Antiparameral view; <bold>C</bold>. Lateral view. <bold>D, E</bold>. <italic><tp:taxon-name><tp:taxon-name-part taxon-name-part-type="genus" reg="Ecitonides">Ecitonides</tp:taxon-name-part> <tp:taxon-name-part taxon-name-part-type="species" reg="splendidus">splendidus</tp:taxon-name-part></tp:taxon-name></italic> sp. nov.: <bold>D</bold>. Lateral view; <bold>E</bold>. Antiparameral view. <bold>F, G</bold>. <italic><tp:taxon-name><tp:taxon-name-part taxon-name-part-type="genus" reg="Ecitonides">Ecitonides</tp:taxon-name-part> <tp:taxon-name-part taxon-name-part-type="species" reg="tuberculosus">tuberculosus</tp:taxon-name-part></tp:taxon-name></italic>: <bold>F</bold>. Lateral view; <bold>G</bold>. Antiparameral view. <bold>H, I</bold>. <italic><tp:taxon-name><tp:taxon-name-part taxon-name-part-type="genus" reg="Ecitonides">Ecitonides</tp:taxon-name-part> <tp:taxon-name-part taxon-name-part-type="species" reg="verrucosus">verrucosus</tp:taxon-name-part></tp:taxon-name></italic>: <bold>H</bold>. Lateral view; <bold>I</bold>. Antiparameral view. <bold>J, K</bold>. <italic><tp:taxon-name><tp:taxon-name-part taxon-name-part-type="genus" reg="Ecitonides">Ecitonides</tp:taxon-name-part> <tp:taxon-name-part taxon-name-part-type="species" reg="brevicornis">brevicornis</tp:taxon-name-part></tp:taxon-name></italic>: <bold>J</bold>. Lateral view; <bold>K</bold>. Antiparameral view. <bold>L, M</bold>. <italic><tp:taxon-name><tp:taxon-name-part taxon-name-part-type="genus" reg="Ecitonides">Ecitonides</tp:taxon-name-part> <tp:taxon-name-part taxon-name-part-type="species" reg="fraterculus">fraterculus</tp:taxon-name-part></tp:taxon-name></italic>: <bold>L</bold>. Parameral view; <bold>M</bold>. Lateral view. Scale bars: 0.5 mm.</p></caption><graphic xmlns:xlink="http://www.w3.org/1999/xlink" xlink:href="zookeys-1267-283_article-175767__-g013.jpg" id="oo_1521651.jpg" position="float" orientation="portrait" xlink:type="simple"><uri content-type="original_file" xlink:type="simple">https://binary.pensoft.net/fig/1521651</uri></graphic></fig><fig id="F15" position="float" orientation="portrait"><object-id xmlns:xlink="http://www.w3.org/1999/xlink" content-type="doi" xlink:type="simple">10.3897/zookeys.1267.175767.figure15</object-id><object-id xmlns:xlink="http://www.w3.org/1999/xlink" content-type="arpha" xlink:type="simple">0758D661-B818-5DB5-9EB8-C0D1D2B49705</object-id><label>Figure 15.</label><caption><p>Distribution map of <italic><tp:taxon-name><tp:taxon-name-part taxon-name-part-type="genus" reg="Ecitonides">Ecitonides</tp:taxon-name-part></tp:taxon-name></italic> species.</p></caption><graphic xmlns:xlink="http://www.w3.org/1999/xlink" xlink:href="zookeys-1267-283_article-175767__-g015.jpg" id="oo_1521653.jpg" position="float" orientation="portrait" xlink:type="simple"><uri content-type="original_file" xlink:type="simple">https://binary.pensoft.net/fig/1521653</uri></graphic></fig></tp:treatment-sec><ref-list><ref id="B22"><mixed-citation xmlns:xlink="http://www.w3.org/1999/xlink" xlink:type="simple">Wasmann E (1894) Kritisches Verzeichniss der myrmekophilen und termitophilen Arthropoden. Mit Angabe der Lebensweise und mit Beschreibung neuer Arten. Felix. L. Dames, Berlin, xiii + 231 pp. <ext-link xlink:type="simple" xlink:href="10.5962/bhl.title.122977" ext-link-type="doi">https://doi.org/10.5962/bhl.title.122977</ext-link></mixed-citation></ref><ref id="B9"><mixed-citation xmlns:xlink="http://www.w3.org/1999/xlink" xlink:type="simple">Bruch C (1933) Coleópteros mirmecófilos de Misiones (Staph. Pselaph. Hister.). Revista de Etologia 3(1): 12–37.</mixed-citation></ref><ref id="B7"><mixed-citation xmlns:xlink="http://www.w3.org/1999/xlink" xlink:type="simple">Borgmeier T (1949) Neue Arten der Gattungen ecitophiler Staphyliniden, nebst einem Katalog aller bisher beschriebenen Arten. (Col. Staph.). Revista de Etologia 20(1–3): 93–157.</mixed-citation></ref></ref-list></tp:taxon-treatment>
