# Supplementary material for: Synopsis of the myrmecophilous genus Ecitonides Wasmann (Coleoptera, Staphylinidae, Paederinae), with description of two new species from Brazil
Source: Zookeys. 2026 Jan 30;1267:283–314. doi: 10.3897/zookeys.1267.175767 (PMC12881917; doi:10.3897/zookeys.1267.175767)
Supplement: XML Treatment for Ecitonides verrucosus [file zookeys.1267.175767-treatment8.xml]

<!DOCTYPE tp:taxon-treatment
  PUBLIC "-//TaxonX//DTD Taxonomic Treatment Publishing DTD v0 20100105//EN" "tax-treatment-NSO.dtd">
<tp:taxon-treatment xmlns:tp="http://www.plazi.org/taxpub"><tp:treatment-meta><kwd-group><label>Taxon classification</label><kwd>
                <named-content content-type="kingdom">Animalia</named-content>
              </kwd><kwd>
                <named-content content-type="order">Coleoptera</named-content>
              </kwd><kwd>
                <named-content content-type="family">Staphylinidae</named-content>
              </kwd></kwd-group><mixed-citation publication-type="journal"><person-group><name><surname>Montanhini</surname><given-names>Amanda</given-names></name><name><surname>Żyła</surname><given-names>Dagmara</given-names></name><name><surname>Biffi</surname><given-names>Gabriel</given-names></name></person-group><article-title>Synopsis of the myrmecophilous genus <italic><tp:taxon-name><tp:taxon-name-part taxon-name-part-type="genus" reg="Ecitonides">Ecitonides</tp:taxon-name-part></tp:taxon-name></italic> Wasmann (<tp:taxon-name><tp:taxon-name-part taxon-name-part-type="order" reg="Coleoptera">Coleoptera</tp:taxon-name-part></tp:taxon-name>, <tp:taxon-name><tp:taxon-name-part taxon-name-part-type="family" reg="Staphylinidae">Staphylinidae</tp:taxon-name-part></tp:taxon-name>, <tp:taxon-name><tp:taxon-name-part taxon-name-part-type="subfamily" reg="Paederinae">Paederinae</tp:taxon-name-part></tp:taxon-name>), with description of two new species from Brazil</article-title><source>Zookeys</source><day>30</day><month>01</month><year>2026</year><volume>1267</volume><fpage>283</fpage><lpage>314</lpage><pub-id pub-id-type="doi">10.3897/zookeys.1267.175767</pub-id></mixed-citation></tp:treatment-meta><tp:nomenclature><tp:taxon-name><object-id xmlns:xlink="http://www.w3.org/1999/xlink" content-type="arpha" xlink:type="simple">E2631584-8CCC-534B-B533-E126F0487D21</object-id>
              <tp:taxon-name-part taxon-name-part-type="genus" reg="Ecitonides">Ecitonides</tp:taxon-name-part>
              <tp:taxon-name-part taxon-name-part-type="species" reg="verrucosus">verrucosus</tp:taxon-name-part>
            </tp:taxon-name><tp:taxon-authority>Bruch, 1933</tp:taxon-authority><xref ref-type="fig" rid="F7">Figs 7</xref><xref ref-type="fig" rid="F9">, 9 G, 10G, 12A, D, 13H, I</xref><tp:nomenclature-citation-list><tp:nomenclature-citation><tp:taxon-name>
                  <tp:taxon-name-part taxon-name-part-type="genus" reg="Ecitonides">Ecitonides</tp:taxon-name-part> <tp:taxon-name-part taxon-name-part-type="species" reg="verrucosus">verrucosus</tp:taxon-name-part></tp:taxon-name><comment><xref ref-type="bibr" rid="B9">Bruch 1933</xref>: 12; <xref ref-type="bibr" rid="B7">Borgmeier 1949</xref>: 122 (redescription and notes).</comment></tp:nomenclature-citation></tp:nomenclature-citation-list></tp:nomenclature><tp:treatment-sec sec-type="Material examined" id="SECID0EWUBI"><title>Material examined.</title><p>Brazil (<named-content xmlns:xlink="http://www.w3.org/1999/xlink" content-type="dwc:institutional_code" xlink:title="Sao Paulo, Museu de Zoologia da Universidade de Sao Paulo" xlink:href="https://scientific-collections.gbif.org/institution/571a17f5-b06d-4fc8-8c74-a18ff480b304" xlink:type="simple">MZSP</named-content>) • 1 ♂; Goiás, Niquelândia; 24. Sep. – 06 Oct. 1995; Silvestre, Dietz, and Brandão leg.; <named-content xmlns:xlink="http://www.w3.org/1999/xlink" content-type="dwc:institutional_code" xlink:title="Sao Paulo, Museu de Zoologia da Universidade de Sao Paulo" xlink:href="https://scientific-collections.gbif.org/institution/571a17f5-b06d-4fc8-8c74-a18ff480b304" xlink:type="simple">MZSP</named-content> 21500 • 1 ♀; Goiás, Leopoldo Bulhões; 30 Oct. 1933; Schwarzmaier leg; <named-content xmlns:xlink="http://www.w3.org/1999/xlink" content-type="dwc:institutional_code" xlink:title="Sao Paulo, Museu de Zoologia da Universidade de Sao Paulo" xlink:href="https://scientific-collections.gbif.org/institution/571a17f5-b06d-4fc8-8c74-a18ff480b304" xlink:type="simple">MZSP</named-content> 21501.</p></tp:treatment-sec><tp:treatment-sec sec-type="Diagnosis" id="SECID0EUVBI"><title>Diagnosis.</title><p><italic><tp:taxon-name><tp:taxon-name-part taxon-name-part-type="genus" reg="Ecitonides">E.</tp:taxon-name-part> <tp:taxon-name-part taxon-name-part-type="species" reg="verrucosus">verrucosus</tp:taxon-name-part></tp:taxon-name></italic> differs from all other species by distinctive sparser pattern of tubercles on head and pronotum, forming distinct rows on head and pronotum, head oblong and wider posteriorly, pronotum trapezoidal and shorter than head.</p></tp:treatment-sec><tp:treatment-sec sec-type="Additional characters" id="SECID0EHWBI"><title>Additional characters.</title><p>Tubercles prominent, antennae (Fig. <xref ref-type="fig" rid="F9">9G</xref>) ~ 1.5× longer than head, scape as long as antennomeres 2–6 combined, antennomere 2 longer than 3, antennomeres 3–10 subquadrate, antennomere 11 longer than 10; labrum (Fig. <xref ref-type="fig" rid="F10">10G</xref>) with two rounded lateral denticles, without median one; elytra with four rows of tubercles; abdomen with tergites and sternites III–VI with ridges extending beyond posterior margin, without distinct tubercles; aedeagus (Fig. <xref ref-type="fig" rid="F13">13H, I</xref>) with median lobe slightly sinuate, with rounded and sinuate dorsal strut near foramen; apex of median lobe narrow and pointed.</p></tp:treatment-sec><tp:treatment-sec sec-type="Measurements" id="SECID0EZWBI"><title>Measurements:</title><p><abbrev xmlns:xlink="http://www.w3.org/1999/xlink" xlink:title="Total body length" id="ABBRID0E6WBI" xlink:type="simple">TL</abbrev>: 5.0; <abbrev xmlns:xlink="http://www.w3.org/1999/xlink" xlink:title="head length" id="ABBRID0EDXBI" xlink:type="simple">HL</abbrev>: 1.21; <abbrev xmlns:xlink="http://www.w3.org/1999/xlink" xlink:title="head width" id="ABBRID0EHXBI" xlink:type="simple">HW</abbrev>: 0.68; <abbrev xmlns:xlink="http://www.w3.org/1999/xlink" xlink:title="pronotum length" id="ABBRID0ELXBI" xlink:type="simple">PL</abbrev>: 0.84; <abbrev xmlns:xlink="http://www.w3.org/1999/xlink" xlink:title="pronotum width" id="ABBRID0EPXBI" xlink:type="simple">PW</abbrev>: 0.78; <abbrev xmlns:xlink="http://www.w3.org/1999/xlink" xlink:title="elytral length" id="ABBRID0ETXBI" xlink:type="simple">EL</abbrev>: 1.19; <abbrev xmlns:xlink="http://www.w3.org/1999/xlink" xlink:title="elytral width" id="ABBRID0EXXBI" xlink:type="simple">EW</abbrev>: 1.44; <abbrev xmlns:xlink="http://www.w3.org/1999/xlink" xlink:title="length of the aedeagus" id="ABBRID0E2XBI" xlink:type="simple">LA</abbrev>: 1.0.</p></tp:treatment-sec><tp:treatment-sec sec-type="Distribution" id="SECID0E6XBI"><title>Distribution.</title><p>ARGENTINA, Misiones. BRAZIL, Goiás (Fig. <xref ref-type="fig" rid="F15">15</xref>).</p></tp:treatment-sec><tp:treatment-sec sec-type="Host ant" id="SECID0EJYBI"><title>Host ant.</title><p><italic><tp:taxon-name><tp:taxon-name-part taxon-name-part-type="genus" reg="Labidus">Labidus</tp:taxon-name-part> <tp:taxon-name-part taxon-name-part-type="species" reg="coecus">coecus</tp:taxon-name-part></tp:taxon-name></italic>.</p></tp:treatment-sec><tp:treatment-sec sec-type="Remarks" id="SECID0E3YBI"><title>Remarks.</title><p>This species is known from Argentina. One of the specimens deposited in the <named-content xmlns:xlink="http://www.w3.org/1999/xlink" content-type="dwc:institutional_code" xlink:title="Sao Paulo, Museu de Zoologia da Universidade de Sao Paulo" xlink:href="https://scientific-collections.gbif.org/institution/571a17f5-b06d-4fc8-8c74-a18ff480b304" xlink:type="simple">MZSP</named-content> collection was identified by Borgmeier; however, the specimen illustrated here (Fig. <xref ref-type="fig" rid="F7">7</xref>) was identified primarily based on the original description, as the specimen identified by Borgmeier is in poor condition. The identity of the illustrated specimen remains to be confirmed through comparison with the type specimens.</p></tp:treatment-sec><tp:treatment-sec><!--Section generated to contain objects referenced in tp:taxon-treatment.--><fig id="F7" position="float" orientation="portrait"><object-id xmlns:xlink="http://www.w3.org/1999/xlink" content-type="doi" xlink:type="simple">10.3897/zookeys.1267.175767.figure7</object-id><object-id xmlns:xlink="http://www.w3.org/1999/xlink" content-type="arpha" xlink:type="simple">77CBF973-9AA5-5D13-9758-6ED1F0129AEC</object-id><label>Figure 7.</label><caption><p><italic><tp:taxon-name><tp:taxon-name-part taxon-name-part-type="genus" reg="Ecitonides">Ecitonides</tp:taxon-name-part> <tp:taxon-name-part taxon-name-part-type="species" reg="verrucosus">verrucosus</tp:taxon-name-part></tp:taxon-name></italic> Bruch, 1933, non-type specimen (<named-content xmlns:xlink="http://www.w3.org/1999/xlink" content-type="dwc:institutional_code" xlink:title="Sao Paulo, Museu de Zoologia da Universidade de Sao Paulo" xlink:href="https://scientific-collections.gbif.org/institution/571a17f5-b06d-4fc8-8c74-a18ff480b304" xlink:type="simple">MZSP</named-content> 21500). <bold>A</bold>. Dorsal habitus; <bold>B</bold>. Ventral habitus; <bold>C</bold>. Labels. Scale bar: 2.0 mm.</p></caption><graphic xmlns:xlink="http://www.w3.org/1999/xlink" xlink:href="zookeys-1267-283_article-175767__-g007.jpg" id="oo_1521644.jpg" position="float" orientation="portrait" xlink:type="simple"><uri content-type="original_file" xlink:type="simple">https://binary.pensoft.net/fig/1521644</uri></graphic></fig><fig id="F9" position="float" orientation="portrait"><object-id xmlns:xlink="http://www.w3.org/1999/xlink" content-type="doi" xlink:type="simple">10.3897/zookeys.1267.175767.figure9</object-id><object-id xmlns:xlink="http://www.w3.org/1999/xlink" content-type="arpha" xlink:type="simple">C72B0468-4737-59F8-9944-58BD9842BFA7</object-id><label>Figure 9.</label><caption><p>Antennae and tarsi of <italic><tp:taxon-name><tp:taxon-name-part taxon-name-part-type="genus" reg="Ecitonides">Ecitonides</tp:taxon-name-part></tp:taxon-name></italic> species. <bold>A–G</bold>. Antennae; <bold>H–N</bold>. Foretarsi. <bold>A</bold>, <bold>H</bold>. <italic><tp:taxon-name><tp:taxon-name-part taxon-name-part-type="genus" reg="Ecitonides">Ecitonides</tp:taxon-name-part> <tp:taxon-name-part taxon-name-part-type="species" reg="colossus">colossus</tp:taxon-name-part></tp:taxon-name></italic> sp. nov.; <bold>B</bold>, <bold>I</bold>. <italic><tp:taxon-name><tp:taxon-name-part taxon-name-part-type="genus" reg="Ecitonides">E.</tp:taxon-name-part> <tp:taxon-name-part taxon-name-part-type="species" reg="splendidus">splendidus</tp:taxon-name-part></tp:taxon-name></italic> sp. nov.; <bold>C</bold>, <bold>J</bold>. <italic><tp:taxon-name><tp:taxon-name-part taxon-name-part-type="genus" reg="Ecitonides">E.</tp:taxon-name-part> <tp:taxon-name-part taxon-name-part-type="species" reg="spectabilis">spectabilis</tp:taxon-name-part></tp:taxon-name></italic>; <bold>D</bold>, <bold>K</bold>. <italic><tp:taxon-name><tp:taxon-name-part taxon-name-part-type="genus" reg="Ecitonides">E.</tp:taxon-name-part> <tp:taxon-name-part taxon-name-part-type="species" reg="tuberculosus">tuberculosus</tp:taxon-name-part></tp:taxon-name></italic>; <bold>E</bold>, <bold>L</bold>. <italic><tp:taxon-name><tp:taxon-name-part taxon-name-part-type="genus" reg="Ecitonides">E.</tp:taxon-name-part> <tp:taxon-name-part taxon-name-part-type="species" reg="brevicornis">brevicornis</tp:taxon-name-part></tp:taxon-name></italic>; <bold>F</bold>, <bold>M</bold>. <italic><tp:taxon-name><tp:taxon-name-part taxon-name-part-type="genus" reg="Ecitonides">E.</tp:taxon-name-part> <tp:taxon-name-part taxon-name-part-type="species" reg="fraterculus">fraterculus</tp:taxon-name-part></tp:taxon-name></italic>; <bold>G</bold>, <bold>N</bold>. <italic><tp:taxon-name><tp:taxon-name-part taxon-name-part-type="genus" reg="Ecitonides">E.</tp:taxon-name-part> <tp:taxon-name-part taxon-name-part-type="species" reg="verrucosus">verrucosus</tp:taxon-name-part></tp:taxon-name></italic>. Scale bars: 1.0 mm (<bold>A–G</bold>); 0.5 mm (<bold>G–M</bold>).</p></caption><graphic xmlns:xlink="http://www.w3.org/1999/xlink" xlink:href="zookeys-1267-283_article-175767__-g009.jpg" id="oo_1521646.jpg" position="float" orientation="portrait" xlink:type="simple"><uri content-type="original_file" xlink:type="simple">https://binary.pensoft.net/fig/1521646</uri></graphic></fig><fig id="F10" position="float" orientation="portrait"><object-id xmlns:xlink="http://www.w3.org/1999/xlink" content-type="doi" xlink:type="simple">10.3897/zookeys.1267.175767.figure10</object-id><object-id xmlns:xlink="http://www.w3.org/1999/xlink" content-type="arpha" xlink:type="simple">30CA5636-92F3-5C44-9701-67093D3D04AC</object-id><label>Figure 10.</label><caption><p>Labrum of <italic><tp:taxon-name><tp:taxon-name-part taxon-name-part-type="genus" reg="Ecitonides">Ecitonides</tp:taxon-name-part></tp:taxon-name></italic> species. <bold>A</bold>. <italic><tp:taxon-name><tp:taxon-name-part taxon-name-part-type="genus" reg="Ecitonides">Ecitonides</tp:taxon-name-part> <tp:taxon-name-part taxon-name-part-type="species" reg="tuberculosus">tuberculosus</tp:taxon-name-part></tp:taxon-name></italic>; <bold>B</bold>. <italic><tp:taxon-name><tp:taxon-name-part taxon-name-part-type="genus" reg="Ecitonides">E.</tp:taxon-name-part> <tp:taxon-name-part taxon-name-part-type="species" reg="spectabilis">spectabilis</tp:taxon-name-part></tp:taxon-name></italic>; C. <italic><tp:taxon-name><tp:taxon-name-part taxon-name-part-type="genus" reg="Ecitonides">E.</tp:taxon-name-part> <tp:taxon-name-part taxon-name-part-type="species" reg="colossus">colossus</tp:taxon-name-part></tp:taxon-name></italic> sp. nov.; <bold>D</bold>. <italic><tp:taxon-name><tp:taxon-name-part taxon-name-part-type="genus" reg="Ecitonides">E.</tp:taxon-name-part> <tp:taxon-name-part taxon-name-part-type="species" reg="splendidus">splendidus</tp:taxon-name-part></tp:taxon-name></italic> sp. nov.; <bold>E</bold>. <italic><tp:taxon-name><tp:taxon-name-part taxon-name-part-type="genus" reg="Ecitonides">E.</tp:taxon-name-part> <tp:taxon-name-part taxon-name-part-type="species" reg="brevicornis">brevicornis</tp:taxon-name-part></tp:taxon-name></italic>; <bold>F</bold>. <italic><tp:taxon-name><tp:taxon-name-part taxon-name-part-type="genus" reg="Ecitonides">E.</tp:taxon-name-part> <tp:taxon-name-part taxon-name-part-type="species" reg="fraterculus">fraterculus</tp:taxon-name-part></tp:taxon-name></italic>; <bold>G</bold>. <italic><tp:taxon-name><tp:taxon-name-part taxon-name-part-type="genus" reg="Ecitonides">E.</tp:taxon-name-part> <tp:taxon-name-part taxon-name-part-type="species" reg="verrucosus">verrucosus</tp:taxon-name-part></tp:taxon-name></italic>. Abbreviations: m.dt: medial denticles; <abbrev xmlns:xlink="http://www.w3.org/1999/xlink" xlink:title="laterally emarginate" id="ABBRID0EF6BG" xlink:type="simple">l.e</abbrev>: lateral emargination; <abbrev xmlns:xlink="http://www.w3.org/1999/xlink" xlink:title="Clypeus" id="ABBRID0EJ6BG" xlink:type="simple">clp</abbrev>: clypeus. Figures not to scale.</p></caption><graphic xmlns:xlink="http://www.w3.org/1999/xlink" xlink:href="zookeys-1267-283_article-175767__-g010.jpg" id="oo_1521647.jpg" position="float" orientation="portrait" xlink:type="simple"><uri content-type="original_file" xlink:type="simple">https://binary.pensoft.net/fig/1521647</uri></graphic></fig><fig id="F13" position="float" orientation="portrait"><object-id xmlns:xlink="http://www.w3.org/1999/xlink" content-type="doi" xlink:type="simple">10.3897/zookeys.1267.175767.figure13</object-id><object-id xmlns:xlink="http://www.w3.org/1999/xlink" content-type="arpha" xlink:type="simple">C5A90AFE-6367-5F2B-8087-46CBA45ABD99</object-id><label>Figure 13.</label><caption><p>Aedeagi of <italic><tp:taxon-name><tp:taxon-name-part taxon-name-part-type="genus" reg="Ecitonides">Ecitonides</tp:taxon-name-part></tp:taxon-name></italic> species. <bold>A–C</bold>. <italic><tp:taxon-name><tp:taxon-name-part taxon-name-part-type="genus" reg="Ecitonides">Ecitonides</tp:taxon-name-part> <tp:taxon-name-part taxon-name-part-type="species" reg="colossus">colossus</tp:taxon-name-part></tp:taxon-name></italic> sp. nov.: <bold>A</bold>. Parameral view; <bold>B</bold>. Antiparameral view; <bold>C</bold>. Lateral view. <bold>D, E</bold>. <italic><tp:taxon-name><tp:taxon-name-part taxon-name-part-type="genus" reg="Ecitonides">Ecitonides</tp:taxon-name-part> <tp:taxon-name-part taxon-name-part-type="species" reg="splendidus">splendidus</tp:taxon-name-part></tp:taxon-name></italic> sp. nov.: <bold>D</bold>. Lateral view; <bold>E</bold>. Antiparameral view. <bold>F, G</bold>. <italic><tp:taxon-name><tp:taxon-name-part taxon-name-part-type="genus" reg="Ecitonides">Ecitonides</tp:taxon-name-part> <tp:taxon-name-part taxon-name-part-type="species" reg="tuberculosus">tuberculosus</tp:taxon-name-part></tp:taxon-name></italic>: <bold>F</bold>. Lateral view; <bold>G</bold>. Antiparameral view. <bold>H, I</bold>. <italic><tp:taxon-name><tp:taxon-name-part taxon-name-part-type="genus" reg="Ecitonides">Ecitonides</tp:taxon-name-part> <tp:taxon-name-part taxon-name-part-type="species" reg="verrucosus">verrucosus</tp:taxon-name-part></tp:taxon-name></italic>: <bold>H</bold>. Lateral view; <bold>I</bold>. Antiparameral view. <bold>J, K</bold>. <italic><tp:taxon-name><tp:taxon-name-part taxon-name-part-type="genus" reg="Ecitonides">Ecitonides</tp:taxon-name-part> <tp:taxon-name-part taxon-name-part-type="species" reg="brevicornis">brevicornis</tp:taxon-name-part></tp:taxon-name></italic>: <bold>J</bold>. Lateral view; <bold>K</bold>. Antiparameral view. <bold>L, M</bold>. <italic><tp:taxon-name><tp:taxon-name-part taxon-name-part-type="genus" reg="Ecitonides">Ecitonides</tp:taxon-name-part> <tp:taxon-name-part taxon-name-part-type="species" reg="fraterculus">fraterculus</tp:taxon-name-part></tp:taxon-name></italic>: <bold>L</bold>. Parameral view; <bold>M</bold>. Lateral view. Scale bars: 0.5 mm.</p></caption><graphic xmlns:xlink="http://www.w3.org/1999/xlink" xlink:href="zookeys-1267-283_article-175767__-g013.jpg" id="oo_1521651.jpg" position="float" orientation="portrait" xlink:type="simple"><uri content-type="original_file" xlink:type="simple">https://binary.pensoft.net/fig/1521651</uri></graphic></fig><fig id="F15" position="float" orientation="portrait"><object-id xmlns:xlink="http://www.w3.org/1999/xlink" content-type="doi" xlink:type="simple">10.3897/zookeys.1267.175767.figure15</object-id><object-id xmlns:xlink="http://www.w3.org/1999/xlink" content-type="arpha" xlink:type="simple">0758D661-B818-5DB5-9EB8-C0D1D2B49705</object-id><label>Figure 15.</label><caption><p>Distribution map of <italic><tp:taxon-name><tp:taxon-name-part taxon-name-part-type="genus" reg="Ecitonides">Ecitonides</tp:taxon-name-part></tp:taxon-name></italic> species.</p></caption><graphic xmlns:xlink="http://www.w3.org/1999/xlink" xlink:href="zookeys-1267-283_article-175767__-g015.jpg" id="oo_1521653.jpg" position="float" orientation="portrait" xlink:type="simple"><uri content-type="original_file" xlink:type="simple">https://binary.pensoft.net/fig/1521653</uri></graphic></fig></tp:treatment-sec><ref-list><ref id="B9"><mixed-citation xmlns:xlink="http://www.w3.org/1999/xlink" xlink:type="simple">Bruch C (1933) Coleópteros mirmecófilos de Misiones (Staph. Pselaph. Hister.). Revista de Etologia 3(1): 12–37.</mixed-citation></ref><ref id="B7"><mixed-citation xmlns:xlink="http://www.w3.org/1999/xlink" xlink:type="simple">Borgmeier T (1949) Neue Arten der Gattungen ecitophiler Staphyliniden, nebst einem Katalog aller bisher beschriebenen Arten. (Col. Staph.). Revista de Etologia 20(1–3): 93–157.</mixed-citation></ref></ref-list></tp:taxon-treatment>
